# Supplementary material for: DNA barcoding and phylogeography of the Hoplias malabaricus species complex
Source: Sci Rep. 2022 Mar 28;12:5288. doi: 10.1038/s41598-022-09121-z (PMC8960906; doi:10.1038/s41598-022-09121-z)
Supplement: Supplementary file 1 — Supplementary Information 1. [file 41598_2022_9121_MOESM1_ESM.xlsx]

## Sheet: Plan1
DNA barcoding and phylogeography of the Hoplias malabaricus species complex.
Guimarães KLA; Lima MP; Santana DJ; Souza MFB; Barbosa RS; Rodrigues LRR
Laboratório de Genética e Biodiversidade (LGBio), Universidade Federal do Oeste do Pará (UFOPA), Santarém, Pará, Brazil
Correspondence and requests for materials should be addressed to K.L.A.G. (e-mail: karen.guimaraes.bio@gmail.com)
Supplementary Data S1: DNA barcoding tags and geographic informations of the specimens analyzed in the genus Hoplias.
Sequence ID	BIN	Sample ID	Catalog number	Country	Basin	River/locality/State/Region	lat	lon	Reference	Taxon ID
BSFFA350-07	BOLD:AAB1730	stri-1762	STRI-01332	Panama		Rio Acla, Chagres, San Blas	8.84589	-77.6882	BOLD Systems	Hoplias malabaricus
CASFI045-12	BOLD:AAB1733	MACN-Bar-Ict-ct 00142	9634	Argentina		Misiones	-25.8748	-54.5506	BOLD Systems	Hoplias malabaricus
FBCR093-09	BOLD:AAB1733	LBPV-33128	33128	Brazil		Sao Paulo	-24.2122	-47.4838	BOLD Systems	Hoplias malabaricus
FBCR094-09	BOLD:AAB1733	LBPV-33129	33129	Brazil		Sao Paulo	-24.2122	-47.4838	BOLD Systems	Hoplias malabaricus
FBCR095-09	BOLD:AAB1733	LBPV-33130	33130	Brazil		Sao Paulo	-24.2122	-47.4838	BOLD Systems	Hoplias malabaricus
FBCR096-09	BOLD:AAB1733	LBPV-33131	33131	Brazil		Sao Paulo	-24.2122	-47.4838	BOLD Systems	Hoplias malabaricus
FBCR097-09	BOLD:AAB1733	LBPV-33132	33132	Brazil		Sao Paulo	-24.2122	-47.4838	BOLD Systems	Hoplias malabaricus
FBCRB130-09	BOLD:AAB1733	LBPV-37838	37838	Brazil		Sao Paulo	-23.442	-45.191	BOLD Systems	Hoplias malabaricus
FBCRB131-09	BOLD:AAB1733	LBPV-38207	37207	Brazil		Sao Paulo	-24.369	-46.791	BOLD Systems	Hoplias malabaricus
FBCRB132-09	BOLD:AAB1733	LBPV-38208	38208	Brazil		Sao Paulo	-24.369	-46.791	BOLD Systems	Hoplias malabaricus
FBCRB133-09	BOLD:AAB1733	LBPV-38246	38246	Brazil		Sao Paulo	-24.108	-46.859	BOLD Systems	Hoplias malabaricus
FPSR065-09	BOLD:AAB1733	LBPV-29125	29125	Brazil	Paraiba do Sul	Sao Paulo	-23.363	-45.991	BOLD Systems	Hoplias malabaricus
HPRB027-16	BOLD:AAB1733	FHN-822	CFA-IC-4435	Argentina		Laguna cerca de la Prefectura de Andresito	-25.583	-53.983	BOLD Systems	Hoplias malabaricus
UDEA133-18	BOLD:AAD3630	GIUA-8749	CIUA-8749	Colombia	trato	Cano Chagerado, Vereda Campo Alegre, MURINDO, Antioquia	6.83233	-76.8087	BOLD Systems	Hoplias malabaricus
ANGBF55725-19	BOLD:AAD3630	MK112563		Colombia			8.38	-75.8	BOLD Systems	Hoplias malabaricus
RDOCE061-13	BOLD:AAY4779	LGC147	MCNI-PUCMG-0461	Brazil	Rio Doce	rio Jose Pedro, Sao Jose do Mantimento, Manhuaçu River, Minas Gerais	-20.046	-41.735	BOLD Systems	Hoplias malabaricus
RDOCE068-13	BOLD:AAY4779	LGC181	LGC181	Brazil	Rio Doce	rio Jose Pedro, Sao Jose do Mantimento, Manhuaçu River, Minas Gerais	-19.988	-41.7203	BOLD Systems	Hoplias malabaricus
RDOCE031-13	BOLD:AAY4779	LGC1814	MCNI-PUCMG-0461	Brazil	Rio Doce	rio Jose Pedro, Sao Jose do Mantimento, Manhuaçu River, Minas Gerais	-20.046	-41.735	BOLD Systems	Hoplias malabaricus
RDOCE064-13	BOLD:AAY4779	LGC161	LGC161	Brazil	Rio Doce	rio Jose Pedro, Sao Jose do Mantimento, Manhuaçu River, Minas Gerais	-19.986	-41.7164	BOLD Systems	Hoplias malabaricus
RDOCE022-13	BOLD:AAY4779	LGC160	LGC160	Brazil	Rio Doce	rio Jose Pedro, Sao Jose do Mantimento, Manhuaçu River, Minas Gerais	-19.986	-41.716	BOLD Systems	Hoplias malabaricus
RDOCE023-13	BOLD:AAY4779	LGC162	LGC162	Brazil	Rio Doce	rio Jose Pedro, Sao Jose do Mantimento, Manhuaçu River, Minas Gerais	-19.986	-41.716	BOLD Systems	Hoplias malabaricus
MUCU047-13	BOLD:ACI3811	Mu080	MCNIP-1416	Brazil		Mucuri, Nanuque, Minas Gerais	-18.1089	-40.54	BOLD Systems	Hoplias malabaricus
MUCU086-13	BOLD:ACI3811	Mu089	MCNIP-1417	Brazil		Mucuri, Nanuque, Minas Gerais	-18.02	-40.5142	BOLD Systems	Hoplias malabaricus
RDOCE097-13	BOLD:ACI3811	LGC3532	ZUEC 8150	Brazil	Rio Doce	Lagoa marginal do Rio Corrente Grande, Minas Gerais	-18.986	-42.216	BOLD Systems	Hoplias malabaricus
RDOCE099-13	BOLD:ACI3811	LGC3541	MCNIP-1639	Brazil	Rio Doce	Lagoa marginal do Rio Corrente Grande, Minas Gerais	-18.972	-42.286	BOLD Systems	Hoplias malabaricus
RDOCE098-13	BOLD:ACI3811	LGC3533	ZUEC 8150	Brazil	Rio Doce	Lagoa marginal do Rio Corrente Grande, Minas Gerais	-18.986	-42.216	BOLD Systems	Hoplias malabaricus
MUCU031-13	BOLD:ACI3811	Mu047	MCNIP-1415	Brazil		Pampam, Nanuque, Minas Gerais	-17.7431	-40.7947	BOLD Systems	Hoplias malabaricus
MUCU078-13	BOLD:ACI3811	Mu069	MCNIP-1416	Brazil		Pampam, Nanuque, Minas Gerais	-17.8975	-40.6858	BOLD Systems	Hoplias malabaricus
MUCU030-13	BOLD:ACI3811	Mu046	MCNIP-1415	Brazil		Pampam, Nanuque, Minas Gerais	-17.7431	-40.7947	BOLD Systems	Hoplias malabaricus
ITAPE093-15	BOLD:ACR9466	GENBIMOL-000002-1005	104555	Brazil	Rio Itapecuru	Rosario, Baixo Itapecuru	-2.94	-44.2408	BOLD Systems	Hoplias malabaricus
ITAPE099-15	BOLD:ACR9466	GENBIMOL-000002-1000	104555	Brazil	Rio Itapecuru	Rosario, Baixo Itapecuru	-2.94	-44.2408	BOLD Systems	Hoplias malabaricus
ITAPE106-15	BOLD:ACR9466	GENBIMOL-000005-799	104591	Brazil	Rio Itapecuru	Caxias, Medio Itapecuru	-4.87472	-43.3469	BOLD Systems	Hoplias malabaricus
ITAPE114-15	BOLD:ACR9466	GENBIMOL-000005-2195	104591	Brazil	Rio Itapecuru	Aldeias Altas, Medio Itapecuru	-4.62056	-43.4636	BOLD Systems	Hoplias malabaricus
ITAPE117-15	BOLD:ACR9466	GENBIMOL-000005-236	104591	Brazil	Rio Itapecuru	Caxias, Medio Itapecuru	-4.87472	-43.3469	BOLD Systems	Hoplias malabaricus
ITAPE121-15	BOLD:ACR9466	GENBIMOL-000005-453	104591	Brazil	Rio Itapecuru	Caxias, Medio Itapecuru	-4.87472	-43.3469	BOLD Systems	Hoplias malabaricus
ITAPE123-15	BOLD:ACR9466	GENBIMOL-000005-800	104591	Brazil	Rio Itapecuru	Caxias, Medio Itapecuru	-4.87472	-43.3469	BOLD Systems	Hoplias malabaricus
ITAPE125-15	BOLD:ACR9466	GENBIMOL-000005-740	104591	Brazil	Rio Itapecuru	Mirador, Alto Itapecuru	-6.36194	-44.3489	BOLD Systems	Hoplias malabaricus
ITAPE126-15	BOLD:ACR9466	GENBIMOL-000005-739	104591	Brazil	Rio Itapecuru	Mirador, Alto Itapecuru	-6.36194	-44.3489	BOLD Systems	Hoplias malabaricus
ITAPE130-15	BOLD:ACR9466	GENBIMOL-3004-010		Brazil	Rio Itapecuru	APAInhamum, Medio Itapecuru	-4.89167	-43.4147	BOLD Systems	Hoplias malabaricus
ITAPE131-15	BOLD:ACR9466	GENBIMOL-0802-107		Brazil	Rio Itapecuru	APAInhamum, Medio Itapecuru	-4.89167	-43.4147	BOLD Systems	Hoplias malabaricus
RENA033-16	BOLD:ACR9466	TRA 05	CZMA	Brazil	Rio Itapecuru	APAInhamum, Medio Itapecuru	-4.89086	-43.415	BOLD Systems	Hoplias malabaricus
RENA036-16	BOLD:ACR9466	TRA 9R	CZMA	Brazil	Rio Itapecuru	APAInhamum, Medio Itapecuru	-4.89086	-43.415	BOLD Systems	Hoplias malabaricus
ITAPE092-15	BOLD:ACR9466	GENBIMOL-000002-74	104555	Brazil	Rio Itapecuru	Itapecuru-Mirim, Baixo Itapecuru	-3.395	-44.36	BOLD Systems	Hoplias malabaricus
ITAPE100-15	BOLD:ACR9466	GENBIMOL-000002-1008	104555	Brazil	Rio Itapecuru	Rosario, Baixo Itapecuru	-2.94	-44.2408	BOLD Systems	Hoplias malabaricus
ITAPE103-15	BOLD:ACR9466	GENBIMOL-000005-450	104591	Brazil	Rio Itapecuru	Caxias, Medio Itapecuru	-4.87472	-43.3469	BOLD Systems	Hoplias malabaricus
ITAPE109-15	BOLD:ACR9466	GENBIMOL-000005-804	104591	Brazil	Rio Itapecuru	Caxias, Medio Itapecuru	-4.87472	-43.3469	BOLD Systems	Hoplias malabaricus
ITAPE110-15	BOLD:ACR9466	GENBIMOL-000005-2099	104591	Brazil	Rio Itapecuru	Pe da Serra, Medio Itapecuru	-4.87472	-43.3469	BOLD Systems	Hoplias malabaricus
ITAPE111-15	BOLD:ACR9466	GENBIMOL-000005-2101	104591	Brazil	Rio Itapecuru	Pe da Serra, Medio Itapecuru	-4.87472	-43.3469	BOLD Systems	Hoplias malabaricus
ITAPE113-15	BOLD:ACR9466	GENBIMOL-000005-2188	104591	Brazil	Rio Itapecuru	Aldeias Altas, Medio Itapecuru	-4.62056	-43.4636	BOLD Systems	Hoplias malabaricus
ITAPE116-15	BOLD:ACR9466	GENBIMOL-000005-2197	104591	Brazil	Rio Itapecuru	Aldeias Altas, Medio Itapecuru	-4.62056	-43.4636	BOLD Systems	Hoplias malabaricus
ITAPE120-15	BOLD:ACR9466	GENBIMOL-000005-449	104591	Brazil	Rio Itapecuru	Caxias, Medio Itapecuru	-4.87472	-43.3469	BOLD Systems	Hoplias malabaricus
ITAPE122-15	BOLD:ACR9466	GENBIMOL-000005-455	104591	Brazil	Rio Itapecuru	Caxias, Medio Itapecuru	-4.87472	-43.3469	BOLD Systems	Hoplias malabaricus
ITAPE124-15	BOLD:ACR9466	GENBIMOL-000005-807	104591	Brazil	Rio Itapecuru	Caxias, Medio Itapecuru	-4.87472	-43.3469	BOLD Systems	Hoplias malabaricus
ITAPE128-15	BOLD:ACR9466	GENBIMOL-000005-1708	104591	Brazil	Rio Itapecuru	Colinas, Alto Itapecuru	-6.02583	-44.2492	BOLD Systems	Hoplias malabaricus
ITAPE129-15	BOLD:ACR9466	GENBIMOL-004-009		Brazil	Rio Itapecuru	APAInhamum, Medio Itapecuru	-4.89167	-43.4147	BOLD Systems	Hoplias malabaricus
RENA032-16	BOLD:ACR9466	TRA 02	MZUEL	Brazil	Rio Itapecuru	APAInhamum, Medio Itapecuru	-4.89086	-43.415	BOLD Systems	Hoplias malabaricus
RENA034-16	BOLD:ACR9466	TRA 3	CZMA	Brazil	Rio Itapecuru	APAInhamum, Medio Itapecuru	-4.89086	-43.415	BOLD Systems	Hoplias malabaricus
RENA038-16	BOLD:ACR9466	TRA 12R	CZMA	Brazil	Rio Itapecuru	APAInhamum, Medio Itapecuru	-4.89086	-43.415	BOLD Systems	Hoplias malabaricus
RENA039-16	BOLD:ACR9466	TRA 13R	CZMA	Brazil	Rio Itapecuru	APAInhamum, Medio Itapecuru	-4.89086	-43.415	BOLD Systems	Hoplias malabaricus
ITAPE094-15	BOLD:ACR9466	GENBIMOL-000002-1002	104555	Brazil	Rio Itapecuru	Rosario, Baixo Itapecuru	-2.94	-44.2408	BOLD Systems	Hoplias malabaricus
ITAPE097-15	BOLD:ACR9466	GENBIMOL-000002-73	104555	Brazil	Rio Itapecuru	Itapecuru-Mirim, Baixo Itapecuru	-3.395	-44.36	BOLD Systems	Hoplias malabaricus
ITAPE098-15	BOLD:ACR9466	GENBIMOL-000002-1001	104555	Brazil	Rio Itapecuru	Rosario, Baixo Itapecuru	-2.94	-44.2408	BOLD Systems	Hoplias malabaricus
ITAPE102-15	BOLD:ACR9466	GENBIMOL-000002-1012	104555	Brazil	Rio Itapecuru	Rosario, Baixo Itapecuru	-2.94	-44.2408	BOLD Systems	Hoplias malabaricus
ITAPE104-15	BOLD:ACR9466	GENBIMOL-000005-451	104591	Brazil	Rio Itapecuru	Caxias, Medio Itapecuru	-4.87472	-43.3469	BOLD Systems	Hoplias malabaricus
ITAPE105-15	BOLD:ACR9466	GENBIMOL-000005-798	104591	Brazil	Rio Itapecuru	Caxias, Medio Itapecuru	-4.87472	-43.3469	BOLD Systems	Hoplias malabaricus
ITAPE108-15	BOLD:ACR9466	GENBIMOL-000005-803	104591	Brazil	Rio Itapecuru	Caxias, Medio Itapecuru	-4.87472	-43.3469	BOLD Systems	Hoplias malabaricus
ITAPE112-15	BOLD:ACR9466	GENBIMOL-000005-2102	104591	Brazil	Rio Itapecuru	Pe da Serra, Medio Itapecuru	-4.87472	-43.3469	BOLD Systems	Hoplias malabaricus
ITAPE119-15	BOLD:ACR9466	GENBIMOL-000005-448	104591	Brazil	Rio Itapecuru	Caxias, Medio Itapecuru	-4.87472	-43.3469	BOLD Systems	Hoplias malabaricus
ITAPE127-15	BOLD:ACR9466	GENBIMOL-000005-1707	104591	Brazil	Rio Itapecuru	Colinas, Alto Itapecuru	-6.02583	-44.2492	BOLD Systems	Hoplias malabaricus
RENA035-16	BOLD:ACR9466	TRA 11	CZMA	Brazil	Rio Itapecuru	Maranhão	-4.89086	-43.415	BOLD Systems	Hoplias malabaricus
ITAPE095-15	BOLD:ACR9466	GENBIMOL-000002-1003	104555	Brazil	Rio Itapecuru	Rosario, Baixo Itapecuru	-2.94	-44.2408	BOLD Systems	Hoplias malabaricus
ITAPE107-15	BOLD:ACR9466	GENBIMOL-000005-801	104591	Brazil	Rio Itapecuru	Caxias, Medio Itapecuru	-4.87472	-43.3469	BOLD Systems	Hoplias malabaricus
ITAPE115-15	BOLD:ACR9466	GENBIMOL-000005-2196	104591	Brazil	Rio Itapecuru	Aldeias Altas, Medio Itapecuru	-4.62056	-43.4636	BOLD Systems	Hoplias malabaricus
ITAPE118-15	BOLD:ACR9466	GENBIMOL-000005-447	104591	Brazil	Rio Itapecuru	Caxias, Medio Itapecuru	-4.87472	-43.3469	BOLD Systems	Hoplias malabaricus
RENA037-16	BOLD:ACR9466	TRA 10R	CZMA	Brazil	Rio Itapecuru	Maranhão	-4.89086	-43.415	BOLD Systems	Hoplias malabaricus
BSFFA352-07	BOLD:ADR2428	stri-3645	STRI-01335	Panama	Rio Bayano	Rio Ipeti	8.97944	-78.5056	BOLD Systems	Hoplias malabaricus
BSFFA355-07	BOLD:ADR2428	stri-12281	STRI-01351	Panama	Rio Bayano	Rio Aguas Claras	9.27381	-78.6813	BOLD Systems	Hoplias malabaricus
BSFFA356-07	BOLD:ADR3966	stri-4075	STRI-01336	Panama	Rio Tuira	Rio Yape	8.12333	-77.5439	BOLD Systems	Hoplias malabaricus
BSFFA357-07	BOLD:ADR3966	stri-6729	STRI-01343	Panama	Rio Tuira	Rio Membrillo @1.5hrs above Sinai	8.6259	-77.817	BOLD Systems	Hoplias malabaricus
ANGBF55724-19	BOLD:AEF4663	MK112562		Colombia			5.93	-71.48	BOLD Systems	Hoplias malabaricus
ANGBF33222-19	BOLD:ABZ3047	MH746878		Brazil		Itapecuru-mirim	-6.36194	-44.3489	Jacobina et al. 2018	Hoplias malabaricus
ANGBF33223-19	BOLD:ABZ3047	MH746879		Brazil		Itapecuru-mirim	-6.02583	-44.2492	Jacobina et al. 2018	Hoplias malabaricus
ANGBF33224-19	BOLD:ABZ3047	MH746880		Brazil		Itapecuru-mirim	-6.02583	-44.2492	Jacobina et al. 2018	Hoplias malabaricus
ANGBF33226-19	BOLD:ABZ3047	MH746882		Brazil		Itapecuru-mirim	-4.89167	-43.4147	Jacobina et al. 2018	Hoplias malabaricus
ANGBF33227-19	BOLD:ABZ3047	MH746883		Brazil		Itapecuru-mirim	-4.89167	-43.4147	Jacobina et al. 2018	Hoplias malabaricus
ANGBF33228-19	BOLD:ABZ3047	MH746884		Brazil		Itapecuru-mirim	-11.18	-40.518	Jacobina et al. 2018	Hoplias malabaricus
ANGBF33229-19	BOLD:ABZ3047	MH746885		Brazil		Itapecuru-mirim	-11.18	-40.518	Jacobina et al. 2018	Hoplias malabaricus
ANGBF33230-19	BOLD:ABZ3047	MH746886		Brazil		Itapecuru-mirim	-11.18	-40.518	Jacobina et al. 2018	Hoplias malabaricus
ANGBF33231-19	BOLD:ABZ3047	MH746887		Brazil		Itapecuru-mirim	-11.18	-40.518	Jacobina et al. 2018	Hoplias malabaricus
ANGBF33233-19	BOLD:ABZ3047	MH746889		Brazil		Itapecuru-mirim	-11.18	-40.518	Jacobina et al. 2018	Hoplias malabaricus
ANGBF33234-19	BOLD:ABZ3047	MH746890		Brazil		Itapecuru-mirim	-11.18	-40.518	Jacobina et al. 2018	Hoplias malabaricus
ANGBF33235-19	BOLD:ABZ3047	MH746891		Brazil		Itapecuru-mirim	-11.18	-40.518	Jacobina et al. 2018	Hoplias malabaricus
ANGBF33237-19	BOLD:ABZ3047	MH746893		Brazil		Itapecuru-mirim	-11.18	-40.518	Jacobina et al. 2018	Hoplias malabaricus
BBF109-13	BOLD:ABZ3047	UMSS 10969	UMSS 10969	Bolivia	Amazon	Madeira River, Beni	-11.419	-66.369	Cardoso et al. 2018	Hoplias malabaricus
BBF110-13	BOLD:ABZ3047	UMSS 10970	UMSS 10970	Bolivia	Amazon	Madeira River, Beni	-11.419	-66.369	Cardoso et al. 2018	Hoplias malabaricus
BBF111-13	BOLD:ABZ3047	UMSS 11635	UMSS 11635	Bolivia	Amazon	Madeira River, Pando	-11.267	-66.297	Cardoso et al. 2018	Hoplias malabaricus
BBF112-13	BOLD:ABZ3047	UMSS 10554	UMSS 10554	Bolivia	Amazon	Madeira River, Beni	-10.756	-65.907	Cardoso et al. 2018	Hoplias malabaricus
BFFDF148-19	BOLD:ABZ3047	UBB15_09C		Brazil	Rio Alto Sao Francisco	Corrego Retiro do Meio, Distrito Federal	-15.6305	-47.3965	BOLD Systems	Hoplias malabaricus
BSB280-10	BOLD:ABZ3047	DCC01042		Brazil	Sao Francisco	Lagoa da Olaria - Varzea da Palma, Minas Gerais	-17.602	-44.667	BOLD Systems	Hoplias malabaricus
BSB281-10	BOLD:ABZ3047	DCC01048		Brazil	Sao Francisco	Lagoa da Olaria - Varzea da Palma, Minas Gerais	-17.602	-44.667	BOLD Systems	Hoplias malabaricus
BSB282-10	BOLD:ABZ3047	DCC01087		Brazil	Sao Francisco	Riacho Olaria - Varzea da Palma, Minas Gerais	-17.585	-44.651	BOLD Systems	Hoplias malabaricus
BSB283-10	BOLD:ABZ3047	DCC01158		Brazil	Sao Francisco	Rio Curimatai, Minas Gerais	-17.984	-44.169	BOLD Systems	Hoplias malabaricus
BSB285-10	BOLD:ABZ3047	DCC01202		Brazil	Sao Francisco	Lagoa da Presa, Minas Gerais	-19.764	-45.404	BOLD Systems	Hoplias malabaricus
BSB455-10	BOLD:ABZ3047	DCC00308		Brazil	Sao Francisco	Rio Urucuia, Minas Gerais	-16.152	-45.694	BOLD Systems	Hoplias malabaricus
BSB462-10	BOLD:ABZ3047	DCC00605		Brazil	Sao Francisco	Pandeiros, Minas Gerais	-15.672	-44.637	BOLD Systems	Hoplias malabaricus
BSB492-10	BOLD:ABZ3047	DCC00512		Brazil	Sao Francisco	Pandeiros, Minas Gerais	-15.672	-44.637	BOLD Systems	Hoplias malabaricus
HPRB061-17	BOLD:ABZ3047	GFSU141354		French Guiana	Guiana Shield	Marais de Kaw	-52.0525	4.4978333	Cardoso et al. 2018	Hoplias malabaricus
HPRB063-17	BOLD:ABZ3047	SU08967		Suriname	Guiana Shield	Mapana Creek, affluent de la Commewijne River	-54.8336	5.3155556	Cardoso et al. 2018	Hoplias malabaricus
HPRB064-17	BOLD:ABZ3047	GFSU12e162		Suriname	Guiana Shield	Rivière haute Suriname: Crique Anjanwoye	-55.4333	4.1833333	Cardoso et al. 2018	Hoplias malabaricus
HPRB065-17	BOLD:ABZ3047	SU081123		Suriname	Guiana Shield	Mapana Creek, affluent de la Commewijne River	-54.8336	5.3155556	Cardoso et al. 2018	Hoplias malabaricus
HPRB066-17	BOLD:ABZ3047	GFSU141327		French Guiana	Guiana Shield	Crique Soumourou, affluent du Fleuve Kourou	-52.2327	5.1258333	Cardoso et al. 2018	Hoplias malabaricus
HPRB068-17	BOLD:ABZ3047	GFSU141353		French Guiana	Guiana Shield	Marais de Kaw	-52.0525	4.4978333	Cardoso et al. 2018	Hoplias malabaricus
HPRB070-17	BOLD:ABZ3047	GFSU141239		Suriname	Guiana Shield	Spari Creek, affluent de la rivière Tibiti	-55.8048	5.2325833	Cardoso et al. 2018	Hoplias malabaricus
HPRB071-17	BOLD:ABZ3047	SUGF12356		Suriname	Guiana Shield	Rivière Kilo three affluent de la rivière Kabalebo (CFM 10)	-57.1631	4.4505833	Cardoso et al. 2018	Hoplias malabaricus
HPRB075-17	BOLD:ABZ3047	GFSU14592		Suriname	Guiana Shield	Krebibato Creek, affluent de la Haute Saramacca en aval de Poesoegroenoe	-55.7641	4.4283611	Cardoso et al. 2018	Hoplias malabaricus
HPRB076-17	BOLD:ABZ3047	SUGF12135		French Guiana	Guiana Shield	Rivière Organabo (CFM 5)	-53.4686	5.5493889	Cardoso et al. 2018	Hoplias malabaricus
HPRB078-17	BOLD:ABZ3047	GFSU14589		Suriname	Guiana Shield	Krebibato Creek, affluent de la Haute Saramacca en aval de Poesoegroenoe	-55.7641	4.4283611	Cardoso et al. 2018	Hoplias malabaricus
HPRB079-17	BOLD:ABZ3047	GFSU14933		Suriname	Guiana Shield	Latambo Creek, affluent de la Haute Saramacca en amont de Poesoegroenoe	-55.8033	4.2906944	Cardoso et al. 2018	Hoplias malabaricus
HPRB081-17	BOLD:ABZ3047	SU01076		Suriname	Amazon	Mindrinetti kreek, à hauteur de l'embouchure de la Maikaboeka kreek; sur la concession de la Gros Rosevel Mining.	-55.2831	5.1191111	Cardoso et al. 2018	Hoplias malabaricus
HPRB103-17	BOLD:ABZ3047	GEN1491		Brazil	Amazon	Lago Central, Lago Cuniã	-63.4983	-8.32775	Cardoso et al. 2018	Hoplias malabaricus
HPRB104-17	BOLD:ABZ3047	GEN1601		Brazil	Amazon	Igarapé das Onças, Lago do Puruzinho	-63.0509	-7.36422	Cardoso et al. 2018	Hoplias malabaricus
HPRB105-17	BOLD:ABZ3047	GEN2227		Brazil	Amazon	Madeira River	-63.0509	-7.36423	Cardoso et al. 2018	Hoplias malabaricus
ITAPE101-15	BOLD:ABZ3047	GENBIMOL-000002-1009	104555	Brazil	Rio Itapecuru	Rosario, Baixo Itapecuru, Maranhão	-2.94	-44.2408	BOLD Systems	Hoplias malabaricus
JEQUI041-12	BOLD:ABZ3047	JEQUI_4028	JEQUI_4028	Brazil	Grao Mogol	UHE Irape, Grao Mogol, Itambicuru River	-16.729	-42.68	BOLD Systems	Hoplias malabaricus
JEQUI092-12	BOLD:ABZ3047	JEQUI_JQ50	JEQUI_JQ50	Brazil	Coronel Murta	Jequitinhonha River, Coronel Murta, Minas Gerais	-17.049	-42.456	BOLD Systems	Hoplias malabaricus
JEQUI093-12	BOLD:ABZ3047	JEQUI_JQ51	JEQUI_JQ51	Brazil	Coronel Murta	Jequitinhonha River, Coronel Murta, Minas Gerais	-17.049	-42.456	BOLD Systems	Hoplias malabaricus
JEQUI094-12	BOLD:ABZ3047	JEQUI_JQ52	JEQUI_JQ52	Brazil	Coronel Murta	Jequitinhonha River, Coronel Murta, Minas Gerais	-17.049	-42.456	BOLD Systems	Hoplias malabaricus
JEQUI131-12	BOLD:ABZ3047	JEQUI_LGC259	JEQUI_6000	Brazil		Reservatorio proximo a UHE Irape, Minas Gerais	-16.731	-42.5866	BOLD Systems	Hoplias malabaricus
JEQUI210-13	BOLD:ABZ3047	JEQUI_LGC1916	JEQUI_LGC1916	Brazil	Jequitinhonha	Rio Itacambirucu, Grao Mogol, Minas Gerais	-16.588	-42.815	BOLD Systems	Hoplias malabaricus
ANGBF33225-19	BOLD:ABZ3047	MH746881		Brazil	Western Northeastern Atlantic	Itapecuru-mirim	-4.89167	-43.4147	Jacobina et al. 2018	Hoplias malabaricus
ANGBF33232-19	BOLD:ABZ3047	MH746888		Brazil	Western Northeastern Atlantic	Itapecuru-mirim	-11.18	-40.518	Jacobina et al. 2018	Hoplias malabaricus
ANGBF33236-19	BOLD:ABZ3047	MH746892		Brazil	Western Northeastern Atlantic	Itapecuru-mirim	-11.18	-40.518	Jacobina et al. 2018	Hoplias malabaricus
BSB461-10	BOLD:ABZ3047	DCC00472		Brazil	Sao Francisco	Rio Urucuia, Minas Gerais	-16.152	-45.694	Jacobina et al. 2018	Hoplias malabaricus
HPRB060-17	BOLD:ABZ3047	GFSU141307		French Guiana	Guiana Shield	Cripue Passoura, affluent de la rivière Kourou	5.1518056	-52.6905	Cardoso et al. 2018	Hoplias malabaricus
HPRB062-17	BOLD:ABZ3047	SUGF12109		French Guiana	Guiana Shield	Crique Canceler affluent de la rivière Pripri Yiyi (CFM 3)	5.4298333	-53.0380	Cardoso et al. 2018	Hoplias malabaricus
HPRB067-17	BOLD:ABZ3047	SU01077		Suriname	Guiana Shield	Mindrinetti kreek, à hauteur de l'embouchure de la Maikaboeka kreek; sur la concession de la Gros Rosevel Mining.	5.1191111	-55.2831	Cardoso et al. 2018	Hoplias malabaricus
HPRB069-17	BOLD:ABZ3047	GFSU14591		Suriname	Guiana Shield	Krebibato Creek, affluent de la Haute Saramacca en aval de Poesoegroenoe	4.4283611	-55.7641	Cardoso et al. 2018	Hoplias malabaricus
HPRB072-17	BOLD:ABZ3047	GFSU141238		Suriname	Guiana Shield	Spari Creek, affluent de la rivière Tibiti	5.2325833	-55.8048	Cardoso et al. 2018	Hoplias malabaricus
HPRB073-17	BOLD:ABZ3047	SU08555		Suriname	Guiana Shield	Crique Wawapsi, affluent de la rivière Paloemeu, affluent du Tapanahony (MCC 07)	3.1783333	-55.4191	Cardoso et al. 2018	Hoplias malabaricus
HPRB074-17	BOLD:ABZ3047	GFSU141308		French Guiana	Guiana Shield	Cripue Passoura, affluent de la rivière Kourou	5.1518056	-52.6905	Cardoso et al. 2018	Hoplias malabaricus
HPRB077-17	BOLD:ABZ3047	SU08023		Suriname	Guiana Shield	Marshall Creek	5.2444444	-55.1008	Cardoso et al. 2018	Hoplias malabaricus
HPRB080-17	BOLD:ABZ3047	SUGF12425		Suriname	Guiana Shield	Cascade Moi Moi affluent de la rivière Kabalebo (CFM 11)	4.42275	-57.1917	Cardoso et al. 2018	Hoplias malabaricus
HPRB082-17	BOLD:ABZ3047	SU08557		Suriname	Guiana Shield	Crique Wawapsi, affluent de la rivière Paloemeu, affluent du Tapanahony (MCC 07)	3.1783333	-55.4191	Cardoso et al. 2018	Hoplias malabaricus
HPRB083-17	BOLD:ABZ3047	SU08558		Suriname	Guiana Shield	Crique Wawapsi, affluent de la rivière Paloemeu, affluent du Tapanahony (MCC 07)	3.1783333	-55.4191	Cardoso et al. 2018	Hoplias malabaricus
HPRB084-17	BOLD:ABZ3047	GFSU14945		Suriname	Guiana Shield	Latambo Creek, affluent de la Haute Saramacca en amont de Poesoegroenoe	4.2906944	-55.8033	Cardoso et al. 2018	Hoplias malabaricus
HPRB102-17	BOLD:ABZ3047	GEN1472		Brazil	Amazon	Três Praias, Rio Jaciparaná	-9.4528	-64.4157	Cardoso et al. 2018	Hoplias malabaricus
HPRB106-17	BOLD:ABZ3047	GEN2228		Brazil	Amazon	Madeira River	-7.36423	-63.0509	Cardoso et al. 2018	Hoplias malabaricus
ITAPE096-15	BOLD:ABZ3047	GENBIMOL-000002-1004	104555	Brazil	Rio Itapecuru	Rosario, Baixo Itapecuru, Maranhão	-2.94	-44.2408	Cardoso et al. 2018	Hoplias malabaricus
JEQUI095-12	BOLD:ABZ3047	JEQUI_JQ53	JEQUI_JQ53	Brazil	Jequitinhonha River	Coronel Murta, Minas Gerais	-17.049	-42.456	Cardoso et al. 2018	Hoplias malabaricus
MK047736	BOLD:ABZ3047			Brazil		Contas	-14.47	-39.035	Jacobina et al. 2018	Hoplias malabaricus
MK047737	BOLD:ABZ3047			Brazil		Contas	-14.47	-39.035	Jacobina et al. 2018	Hoplias malabaricus
MK047738	BOLD:ABZ3047			Brazil		Contas	-14.47	-39.035	Jacobina et al. 2018	Hoplias malabaricus
MK047739	BOLD:ABZ3047			Brazil		Contas	-14.47	-39.035	Jacobina et al. 2018	Hoplias malabaricus
MK047740	BOLD:ABZ3047			Brazil		Contas	-14.47	-39.035	Jacobina et al. 2018	Hoplias malabaricus
MK047741	BOLD:ABZ3047			Brazil		Contas	-14.47	-39.035	Jacobina et al. 2018	Hoplias malabaricus
MK047742	BOLD:ABZ3047			Brazil		Contas	-14.47	-39.035	Jacobina et al. 2018	Hoplias malabaricus
MK047743	BOLD:ABZ3047			Brazil		Contas	-14.47	-39.035	Jacobina et al. 2018	Hoplias malabaricus
MK047744	BOLD:ABZ3047			Brazil		Contas	-14.47	-39.035	Jacobina et al. 2018	Hoplias malabaricus
MK047725	BOLD:ABZ3047			Brazil		Piranhas	-6.57	-37.255	Jacobina et al. 2018	Hoplias malabaricus
MK047726	BOLD:ABZ3047			Brazil		Piranhas	-6.57	-37.255	Jacobina et al. 2018	Hoplias malabaricus
MK047727	BOLD:ABZ3047			Brazil		Piranhas	-6.57	-37.255	Jacobina et al. 2018	Hoplias malabaricus
MK047728	BOLD:ABZ3047			Brazil		Piranhas	-6.57	-37.255	Jacobina et al. 2018	Hoplias malabaricus
MK047729	BOLD:ABZ3047			Brazil		Piranhas	-6.57	-37.255	Jacobina et al. 2018	Hoplias malabaricus
MK047719	BOLD:ABZ3047			Brazil		Jaguaribe	-4.93	-37.888	Jacobina et al. 2018	Hoplias malabaricus
MK047720	BOLD:ABZ3047			Brazil		Jaguaribe	-4.93	-37.888	Jacobina et al. 2018	Hoplias malabaricus
MK047721	BOLD:ABZ3047			Brazil		Jaguaribe	-6.6	-40.124	Jacobina et al. 2018	Hoplias malabaricus
MK047722	BOLD:ABZ3047			Brazil		Jaguaribe	-6.6	-40.124	Jacobina et al. 2018	Hoplias malabaricus
MK047723	BOLD:ABZ3047			Brazil		Jaguaribe	-6.6	-40.124	Jacobina et al. 2018	Hoplias malabaricus
MK047724	BOLD:ABZ3047			Brazil		Jaguaribe	-6.6	-40.124	Jacobina et al. 2018	Hoplias malabaricus
MK047731	BOLD:ABZ3047			Brazil	Parnaiba	Parnaiba	-9.87	-45.579	Jacobina et al. 2018	Hoplias malabaricus
MK047732	BOLD:ABZ3047			Brazil	Parnaiba	Parnaiba	-9.87	-45.579	Jacobina et al. 2018	Hoplias malabaricus
MK047733	BOLD:ABZ3047			Brazil		Paraíba do Norte	-7.52	-35.998	Jacobina et al. 2018	Hoplias malabaricus
MK047734	BOLD:ABZ3047			Brazil		Paraíba do Norte	-7.48	-36.123	Jacobina et al. 2018	Hoplias malabaricus
MK047735	BOLD:ABZ3047			Brazil		Paraíba do Norte	-7.48	-36.123	Jacobina et al. 2018	Hoplias malabaricus
MK047736	BOLD:ABZ3047			Brazil		Paraíba do Norte	-7.52	-35.998	Jacobina et al. 2018	Hoplias malabaricus
MK072566	BOLD:ABZ3047			Brazil		Paraíba do Norte	-7.52	-35.998	Jacobina et al. 2018	Hoplias malabaricus
MK072552	BOLD:ABZ3047			Brazil	São Francisco	São Francisco	-8.56	-39.464	Jacobina et al. 2018	Hoplias malabaricus
MK072553	BOLD:ABZ3047			Brazil	São Francisco	São Francisco	-10.22	-36.777	Jacobina et al. 2018	Hoplias malabaricus
MK072554	BOLD:ABZ3047			Brazil	São Francisco	São Francisco	-9.45	-40.823	Jacobina et al. 2018	Hoplias malabaricus
MK072555	BOLD:ABZ3047			Brazil	São Francisco	São Francisco	-9.45	-40.823	Jacobina et al. 2018	Hoplias malabaricus
MK072556	BOLD:ABZ3047			Brazil	São Francisco	São Francisco	-10.22	-36.777	Jacobina et al. 2018	Hoplias malabaricus
MK072557	BOLD:ABZ3047			Brazil	São Francisco	São Francisco	-10.22	-36.777	Jacobina et al. 2018	Hoplias malabaricus
MK072558	BOLD:ABZ3047			Brazil	São Francisco	São Francisco	-9.45	-40.823	Jacobina et al. 2018	Hoplias malabaricus
MK072559	BOLD:ABZ3047			Brazil	São Francisco	São Francisco	-9.45	-40.823	Jacobina et al. 2018	Hoplias malabaricus
MK072560	BOLD:ABZ3047			Brazil	São Francisco	São Francisco	-9.45	-40.823	Jacobina et al. 2018	Hoplias malabaricus
MK072561	BOLD:ABZ3047			Brazil	São Francisco	São Francisco	-8.514	-39.31	Jacobina et al. 2018	Hoplias malabaricus
MK072562	BOLD:ABZ3047			Brazil	São Francisco	São Francisco	-9.45	-40.823	Jacobina et al. 2018	Hoplias malabaricus
MK072563	BOLD:ABZ3047			Brazil	São Francisco	São Francisco	-9.45	-40.823	Jacobina et al. 2018	Hoplias malabaricus
MK072564	BOLD:ABZ3047			Brazil	São Francisco	São Francisco	-10.22	-36.777	Jacobina et al. 2018	Hoplias malabaricus
MK072565	BOLD:ABZ3047			Brazil	São Francisco	São Francisco	-9.45	-40.823	Jacobina et al. 2018	Hoplias malabaricus
MK464171	BOLD:ABZ3047		ANGBF56621-19		São Francisco	São Francisco	-15.6305	-47.3965	BOLD Systems	Hoplias malabaricus
AMTRA001-11	BOLD:ABZ3047				Amazon	Maicá lake	-2.474483	-54.5357	Marques et al. 2013	Hoplias malabaricus
AMTRA004-11	BOLD:ABZ3047				Amazon	Maicá lake	-2.474483	-54.5357	This Study	Hoplias malabaricus
AMTRA006-11	BOLD:ABZ3047				Amazon	Maicá lake	-2.474483	-54.5357	Marques et al. 2013	Hoplias malabaricus
AMTRA007-11	BOLD:ABZ3047				Amazon	Maicá lake	-2.474483	-54.5357	Marques et al. 2013	Hoplias malabaricus
AMTRA011-11	BOLD:ABZ3047				Amazon	Camaleão	-1.609267	-52.6049	Marques et al. 2013	Hoplias malabaricus
AMTRA014-11	BOLD:ABZ3047				Amazon	Camaleão	-1.609267	-52.6049	Marques et al. 2013	Hoplias malabaricus
AMTRA015-11	BOLD:ABZ3047				Amazon	Camaleão	-1.609267	-52.6049	Marques et al. 2013	Hoplias malabaricus
AMTRA016-11	BOLD:ABZ3047				Amazon	Camaleão	-1.609267	-52.6049	This Study	Hoplias malabaricus
AMTRA019-11	BOLD:ABZ3047				Amazon	Camaleão	-1.609267	-52.6049	Marques et al. 2013	Hoplias malabaricus
AMTRA021-11	BOLD:ABZ3047				Amazon	Óbidos	-1.936819	-55.5206	Marques et al. 2013	Hoplias malabaricus
AMTRA032-11	BOLD:ABZ3047				Amazon	Trombetas/Amazonas River confluence	-1.775078	-55.8699	Marques et al. 2013	Hoplias malabaricus
AMTRA034-11	BOLD:ABZ3047				Amazon	Trombetas/Amazonas River confluence	-1.775078	-55.8699	Marques et al. 2013	Hoplias malabaricus
AMTRA035-11	BOLD:ABZ3047				Amazon	Trombetas/Amazonas River confluence	-1.775078	-55.8699	Marques et al. 2013	Hoplias malabaricus
AMTRA038-11	BOLD:ABZ3047				Amazon	Juá lake	-2.440650	-54.7865	This Study	Hoplias malabaricus
AMTRA039-11	BOLD:ABZ3047				Amazon	Juá lake	-2.440650	-54.7865	This Study	Hoplias malabaricus
AMTRA040-11	BOLD:ABZ3047				Amazon	Juá lake	-2.440650	-54.7865	Marques et al. 2013	Hoplias malabaricus
AMTRA041-11	BOLD:ABZ3047				Amazon	Juá lake	-2.440650	-54.7865	Marques et al. 2013	Hoplias malabaricus
AMTRA042-11	BOLD:ABZ3047				Amazon	Juá lake	-2.440650	-54.7865	This Study	Hoplias malabaricus
AMTRA043-11	BOLD:ABZ3047				Amazon	Juá lake	-2.440650	-54.7865	Marques et al. 2013	Hoplias malabaricus
AMTRA044-11	BOLD:ABZ3047				Amazon	Juá lake	-2.440650	-54.7865	Marques et al. 2013	Hoplias malabaricus
AMTRA045-11	BOLD:ABZ3047				Amazon	Juá lake	-2.440650	-54.7865	Marques et al. 2013	Hoplias malabaricus
AMTRA047-11	BOLD:ABZ3047				Amazon	Urumari Stream	-2.413828	-54.6685	This Study	Hoplias malabaricus
AMTRA048-11	BOLD:ABZ3047				Amazon	Urumari Stream	-2.413828	-54.6685	Marques et al. 2013	Hoplias malabaricus
AMTRA049-11	BOLD:ABZ3047				Amazon	Urumari Stream	-2.413828	-54.6685	This Study	Hoplias malabaricus
AMTRA050-11	BOLD:ABZ3047				Amazon	Urumari Stream	-2.413828	-54.6685	This Study	Hoplias malabaricus
AMTRA051-11	BOLD:ABZ3047				Amazon	Urumari Stream	-2.413828	-54.6685	This Study	Hoplias malabaricus
AMTRA053-11	BOLD:ABZ3047				Amazon	Urumari Stream	-2.413828	-54.6685	This study	Hoplias malabaricus
AMTRA054-11	BOLD:ABZ3047				Amazon	Óbidos	-1.936819	-55.5206	Marques et al. 2013	Hoplias malabaricus
IGTAP065-13	BOLD:ABZ3047				Amazon	Branco Stream	-3.051	-54.925	Guimarães et al. 2018	Hoplias malabaricus
IGTAP066-13	BOLD:ABZ3047				Amazon	Branco Stream	-3.051	-54.925	Guimarães et al. 2018	Hoplias malabaricus
IGTAP067-13	BOLD:ABZ3047				Amazon	Branco Stream	-3.051	-54.925	Guimarães et al. 2018	Hoplias malabaricus
IGTAP068-13	BOLD:ABZ3047				Amazon	Branco Stream	-3.051	-54.925	Guimarães et al. 2018	Hoplias malabaricus
IGTAP069-13	BOLD:ABZ3047				Amazon	Branco Stream	-3.051	-54.925	Guimarães et al. 2018	Hoplias malabaricus
IGTAP064-13	BOLD:ABZ3047				Amazon	Branco Stream	-3.051	-54.925	Guimarães et al. 2018	Hoplias malabaricus
AMTRA055-18	BOLD:ABZ3047				Amazon	Juá lake	-2.440650	-54.7865	This Study	Hoplias malabaricus
AMTRA056-18	BOLD:ABZ3047				Amazon	Juá lake	-2.440650	-54.7865	This Study	Hoplias malabaricus
AMTRA057-18	BOLD:ABZ3047				Amazon	Juá lake	-2.440650	-54.7865	This Study	Hoplias malabaricus
AMTRA058-18	BOLD:ABZ3047				Amazon	Juá lake	-2.440650	-54.7865	This Study	Hoplias malabaricus
AMTRA059-18	BOLD:ABZ3047				Amazon	Juá lake	-2.440650	-54.7865	This Study	Hoplias malabaricus
AMTRA060-18	BOLD:ABZ3047				Amazon	Juá lake	-2.440650	-54.7865	This Study	Hoplias malabaricus
AMTRA061-18	BOLD:ABZ3047				Amazon	Juá lake	-2.440650	-54.7865	This Study	Hoplias malabaricus
AMTRA062-18	BOLD:ABZ3047				Amazon	Juá lake	-2.440650	-54.7865	This Study	Hoplias malabaricus
AMTRA063-18	BOLD:ABZ3047				Amazon	Juá lake	-2.440650	-54.7865	This Study	Hoplias malabaricus
AMTRA064-18	BOLD:ABZ3047				Amazon	Juá lake	-2.440650	-54.7865	This Study	Hoplias malabaricus
AMTRA065-18	BOLD:ABZ3047				Amazon	Juá lake	-2.440650	-54.7865	This Study	Hoplias malabaricus
AMTRA066-18	BOLD:ABZ3047				Tapajós	Inajatuba lake	-2.80225	-55.1782	This Study	Hoplias malabaricus
AMTRA067-18	BOLD:ABZ3047				Tapajós	Inajatuba lake	-2.80225	-55.1782	This Study	Hoplias malabaricus
AMTRA068-18	BOLD:ABZ3047				Tapajós	Inajatuba lake	-2.80225	-55.1782	This Study	Hoplias malabaricus
AMTRA069-18	BOLD:ABZ3047				Tapajós	Inajatuba lake	-2.80225	-55.1782	This Study	Hoplias malabaricus
AMTRA070-18	BOLD:ABZ3047				Tapajós	Inajatuba lake	-2.80225	-55.1782	This Study	Hoplias malabaricus
AMTRA071-18	BOLD:ABZ3047				Tapajós	Inajatuba lake	-2.80225	-55.1782	This Study	Hoplias malabaricus
AMTRA072-18	BOLD:ABZ3047				Tapajós	Inajatuba lake	-2.80225	-55.1782	This Study	Hoplias malabaricus
AMTRA073-18	BOLD:ABZ3047				Tapajós	Inajatuba lake	-2.80225	-55.1782	This Study	Hoplias malabaricus
AMTRA074-18	BOLD:ABZ3047				Tapajós	Inajatuba lake	-2.80225	-55.1782	This Study	Hoplias malabaricus
AMTRA075-18	BOLD:ABZ3047				Tapajós	Inajatuba lake	-2.80225	-55.1782	This Study	Hoplias malabaricus
AMTRA076-18	BOLD:ABZ3047				Tapajós	Inajatuba lake	-2.80225	-55.1782	This Study	Hoplias malabaricus
AMTRA077-18	BOLD:ABZ3047				Tapajós	Inajatuba lake	-2.80225	-55.1782	This Study	Hoplias malabaricus
AMTRA078-18	BOLD:ABZ3047				Tapajós	Inajatuba lake	-2.80225	-55.1782	This Study	Hoplias malabaricus
AMTRA079-18	BOLD:ABZ3047				Tapajós	Inajatuba lake	-2.80225	-55.1782	This Study	Hoplias malabaricus
AMTRA080-18	BOLD:ABZ3047				Tapajós	Inajatuba lake	-2.80225	-55.1782	This Study	Hoplias malabaricus
AMTRA081-18	BOLD:ABZ3047				Tapajós	Inajatuba lake	-2.80225	-55.1782	This Study	Hoplias malabaricus
AMTRA082-18	BOLD:ABZ3047				Tapajós	Bem bom lake	-4.308	-55.9836	This Study	Hoplias malabaricus
AMTRA083-18	BOLD:ABZ3047				Tapajós	Bem bom lake	-4.308	-55.9836	This Study	Hoplias malabaricus
AMTRA084-18	BOLD:ABZ3047				Tapajós	Bem bom lake	-4.308	-55.9836	This Study	Hoplias malabaricus
AMTRA085-18	BOLD:ABZ3047				Tapajós	Bem bom lake	-4.308	-55.9836	This Study	Hoplias malabaricus
AMTRA086-18	BOLD:ABZ3047				Tapajós	Bem bom lake	-4.308	-55.9836	This Study	Hoplias malabaricus
AMTRA087-18	BOLD:ABZ3047				Tapajós	Bem bom lake	-4.308	-55.9836	This Study	Hoplias malabaricus
AMTRA088-18	BOLD:ABZ3047				Tapajós	Bem bom lake	-4.308	-55.9836	This Study	Hoplias malabaricus
AMTRA089-18	BOLD:ABZ3047				Tapajós	Bem bom lake	-4.308	-55.9836	This Study	Hoplias malabaricus
AMTRA090-18	BOLD:ABZ3047				Tapajós	Bem bom lake	-4.308	-55.9836	This Study	Hoplias malabaricus
AMTRA091-18	BOLD:ABZ3047				Tapajós	Bem bom lake	-4.308	-55.9836	This Study	Hoplias malabaricus
AMTRA092-18	BOLD:ABZ3047				Tapajós	Bem bom lake	-4.308	-55.9836	This Study	Hoplias malabaricus
AMTRA093-18	BOLD:ABZ3047				Tapajós	Bem bom lake	-4.308	-55.9836	This Study	Hoplias malabaricus
AMTRA094-18	BOLD:ABZ3047				Tapajós	Bem bom lake	-4.308	-55.9836	This Study	Hoplias malabaricus
AMTRA095-18	BOLD:ABZ3047				Tapajós	Bem bom lake	-4.308	-55.9836	This Study	Hoplias malabaricus
AMTRA096-18	BOLD:ABZ3047				Tapajós	Bem bom lake	-4.308	-55.9836	This Study	Hoplias malabaricus
AMTRA097-18	BOLD:ABZ3047				Tapajós	Bem bom lake	-4.308	-55.9836	This Study	Hoplias malabaricus
AMTRA098-18	BOLD:ABZ3047				Tapajós	Bem bom lake	-4.308	-55.9836	This Study	Hoplias malabaricus
AMTRA099-18	BOLD:ABZ3047				Tapajós	Bem bom lake	-4.308	-55.9836	This Study	Hoplias malabaricus
AMTRA100-18	BOLD:ABZ3047				Tapajós	Bem bom lake	-4.308	-55.9836	This Study	Hoplias malabaricus
AMTRA101-18	BOLD:ABZ3047				Tapajós	Bem bom lake	-4.308	-55.9836	This Study	Hoplias malabaricus
AMTRA102-18	BOLD:ABZ3047				Tapajós	Bem bom lake	-4.308	-55.9836	This Study	Hoplias malabaricus
AMTRA103-18	BOLD:ABZ3047				Tapajós	Bem bom lake	-4.308	-55.9836	This Study	Hoplias malabaricus
AMTRA119-19	BOLD:ABZ3047				Marajó Island	Marajó Island	0.449358	-49.9999	This Study	Hoplias malabaricus
AMTRA120-19	BOLD:ABZ3047				Marajó Island	Marajó Island	0.449358	-49.9999	This Study	Hoplias malabaricus
AMTRA121-19	BOLD:ABZ3047				Marajó Island	Marajó Island	0.449358	-49.9999	This Study	Hoplias malabaricus
AMTRA124-19	BOLD:ABZ3047				Marajó Island	Marajó Island	0.449358	-49.9999	This Study	Hoplias malabaricus
AMTRA184-19	BOLD:ABZ3047				Guiana Shields Drainages	Two Puddle Creek (creek trib to Rupununi River), road crossing 1.9 km W of Karanambo Ranch	3.75306	-59.3272	This Study (donation)	Hoplias malabaricus
AMTRA185-19	BOLD:ABZ3047				Amazon	Rio Acre (Purus Dr.), at town of Inapari on border with Brazil.	-10.9442	-69.5775	This Study (donation)	Hoplias malabaricus
AMTRA187-19	BOLD:ABZ3047				Amazon	rio Iriri (Xingu Dr.), ca. 8 km upstream from confluence with rio Xingu	-3.82336	-52.6775	This Study (donation)	Hoplias malabaricus
AMTRA188-19	BOLD:ABZ3047				Amazon	rio Xingu, vicinity of campsite 11 on downstream end of public beach along right bank, ca. 3 km downstream of Porto de Moz.	-1.73175	-52.2544	This Study (donation)	Hoplias malabaricus
AMTRA189-19	BOLD:ABZ3047				Amazon	rio Xingu, vicinity of campsite 11 on downstream end of public beach along right bank, ca. 3 km downstream of Porto de Moz.	-1.73175	-52.2544	This Study (donation)	Hoplias malabaricus
AMTRA192-19	BOLD:ABZ3047				Guiana Shields Drainages	Two Puddle Creek (creek trib to Rupununi River), road crossing 1.9 km W of Karanambo Ranch.	3.75306	-59.3272	This Study (donation)	Hoplias malabaricus
AMTRA193-19	BOLD:ABZ3047				Amazon	Xingu River	-2.88983	-51.9416	This Study (donation)	Hoplias malabaricus
AMTRA194-19	BOLD:ABZ3047				Amazon	Xingu River	-3.56244	-52.3918	This Study (donation)	Hoplias malabaricus
AMTRA195-19	BOLD:ABZ3047				Amazon	Xingu River	-3.56244	-52.3918	This Study (donation)	Hoplias malabaricus
AMTRA196-19	BOLD:ABZ3047				Amazon	Xingu River	-3.56244	-52.3918	This Study (donation)	Hoplias malabaricus
AMTRA198-19	BOLD:ABZ3047				Amazon	Xingu River	-3.59725	-51.8417	This Study (donation)	Hoplias malabaricus
AMTRA210-19	BOLD:ABZ3047				Western Northeastern Atlantic	Pindare River	-4.39777	-46.8426	This Study (donation)	Hoplias malabaricus
AMTRA211-19	BOLD:ABZ3047				Tocantins-Araguaia	Igarape Papagaio	-5.14981	-48.3761	This Study (donation)	Hoplias malabaricus
AMTRA212-19	BOLD:ABZ3047				Western Northeastern Atlantic	Pericuma River basin	-2.51175	-44.9445	This Study (donation)	Hoplias malabaricus
AMTRA213-19	BOLD:ABZ3047				Western Northeastern Atlantic	Pericuma River basin	-2.51175	-44.9445	This Study (donation)	Hoplias malabaricus
AMTRA214-19	BOLD:ABZ3047				Amazon	Juá Stream	-2.44464	-54.7893	This Study	Hoplias malabaricus
AMTRA133-19	BOLD:ABZ3047				Amazon	lower Amazonas floodplain	-2.438333	-54.3233	This Study	Hoplias malabaricus
AMTRA134-19	BOLD:ABZ3047				Amazon	Igapo das Lontras, lower Amazonas floodplain	-2.02707	-54.7553	This Study	Hoplias malabaricus
AMTRA136-19	BOLD:ABZ3047				Amazon	Igapo das Lontras, lower Amazonas floodplain	-2.02707	-54.7553	This Study	Hoplias malabaricus
AMTRA137-19	BOLD:ABZ3047				Amazon	lower Amazonas floodplain	-2.04295	-54.6113	This Study	Hoplias malabaricus
AMTRA140-19	BOLD:ABZ3047				Amazon	Xingu River	-3.219075	-52.1994	This Study	Hoplias malabaricus
AMTRA141-19	BOLD:ABZ3047				Amazon	Xingu River	-3.219075	-52.1994	This Study	Hoplias malabaricus
AMTRA142-19	BOLD:ABZ3047				Amazon	Xingu River	-3.219075	-52.1994	This Study	Hoplias malabaricus
AMTRA143-19	BOLD:ABZ3047				Amazon	Juá lake	-2.440650	-54.7865	This Study	Hoplias malabaricus
AMTRA144-19	BOLD:ABZ3047				Amazon	Juá lake	-2.440650	-54.7865	This Study	Hoplias malabaricus
AMTRA145-19	BOLD:ABZ3047				Amazon	Juá lake	-2.440650	-54.7865	This Study	Hoplias malabaricus
AMTRA146-19	BOLD:ABZ3047				Amazon	Maicá lake	-2.474483	-54.5357	This Study	Hoplias malabaricus
AMTRA147-19	BOLD:ABZ3047				Amazon	Maicá lake	-2.474483	-54.5357	This Study	Hoplias malabaricus
AMTRA148-19	BOLD:ABZ3047				Amazon	Maicá lake	-2.474483	-54.5357	This Study	Hoplias malabaricus
AMTRA149-19	BOLD:ABZ3047				Amazon	Maicá lake	-2.474483	-54.5357	This Study	Hoplias malabaricus
AMTRA150-19	BOLD:ABZ3047				Amazon	Maicá lake	-2.474483	-54.5357	This Study	Hoplias malabaricus
AMTRA151-19	BOLD:ABZ3047				Amazon	Maicá lake	-2.474483	-54.5357	This Study	Hoplias malabaricus
AMTRA156-19	BOLD:ABZ3047				Amazon	Catalão lake	-3.16306	-59.9081	This Study	Hoplias malabaricus
AMTRA157-19	BOLD:ABZ3047				Amazon	Xingu River	-3.219075	-52.1994	This Study	Hoplias malabaricus
AMTRA164-19	BOLD:ABZ3047				Western Northeastern Atlantic	Patal River	-1.072222	-46.6408	This Study	Hoplias malabaricus
AMTRA165-19	BOLD:ABZ3047				Western Northeastern Atlantic	Jiquiri River	-1.067200	-46.7464	This Study	Hoplias malabaricus
AMTRA168-19	BOLD:ABZ3047				Western Northeastern Atlantic	Jiquiri River	-1.067200	-46.7464	This Study	Hoplias malabaricus
AMTRA169-19	BOLD:ABZ3047				Marajó Island	Viçosa Island	0.449358	-49.9999	This Study	Hoplias malabaricus
AMTRA170-19	BOLD:ABZ3047				Marajó Island	Viçosa Island	0.449358	-49.9999	This Study	Hoplias malabaricus
AMTRA171-19	BOLD:ABZ3047				Marajó Island	Viçosa Island	0.449358	-49.9999	This Study	Hoplias malabaricus
AMTRA172-19	BOLD:ABZ3047				Western Northeastern Atlantic	Jiquiri River	-1.067200	-46.7464	This Study	Hoplias malabaricus
AMTRA173-19	BOLD:ABZ3047				Western Northeastern Atlantic	Jiquiri River	-1.067200	-46.7464	This Study	Hoplias malabaricus
AMTRA174-19	BOLD:ABZ3047				Western Northeastern Atlantic	Jiquiri River	-1.067200	-46.7464	This Study	Hoplias malabaricus
AMTRA175-19	BOLD:ABZ3047				Amazon	Canal do Lago da Maria	-1.814517	-53.4781	This Study	Hoplias malabaricus
AMTRA176-19	BOLD:ABZ3047				Amazon	Sonrisal Strem	-2.5375	-54.924	This Study	Hoplias malabaricus
AMTRA177-19	BOLD:ABZ3047				Amazon	UDV Stream	-2.48058	-54.7886	This Study	Hoplias malabaricus
AMTRA178-19	BOLD:ABZ3047				Amazon	Inajatuba Lake	-2.80225	-55.1782	This Study	Hoplias malabaricus
AMTRA181-19	BOLD:ABZ3047				Amazon	Igapo Santissimo	-2.43833	-54.3233	This Study	Hoplias malabaricus
AMTRA182-19	BOLD:ABZ3047				Tocantins-Araguaia	Maiuata Village	-2.0792	-49.0168	This Study	Hoplias malabaricus
AMTRA026-11	BOLD:AAB1731				Amazon	Óbidos	-1.936819	-55.5206	This Study	Hoplias malabaricus
AMTRA027-11	BOLD:AAB1731				Amazon	Óbidos	-1.936819	-55.5206	This Study	Hoplias malabaricus
AMTRA033-11	BOLD:AAB1731				Amazon	Trombetas/Amazonas River confluence	-1.775078	-55.8699	Marques et al. 2013	Hoplias malabaricus
AMTRA215-19	BOLD:AAB1731				Amazon	Óbidos	-1.73492	-55.5155	This Study	Hoplias malabaricus
AMTRA002-11	BOLD:ACF3787				Amazon	Maicá lake	-2.474483	-54.5357	Marques et al. 2013	Hoplias malabaricus
AMTRA005-11	BOLD:ACF3787				Amazon	Maicá lake	-2.474483	-54.5357	Marques et al. 2013	Hoplias malabaricus
AMTRA009-11	BOLD:ACF3787				Amazon	Maicá lake	-2.474483	-54.5357	This Study	Hoplias malabaricus
AMTRA010-11	BOLD:ACF3787				Amazon	Camaleão	-1.609267	-52.6049	This Study	Hoplias malabaricus
AMTRA012-11	BOLD:ACF3787				Amazon	Camaleão	-1.609267	-52.6049	This Study	Hoplias malabaricus
AMTRA013-11	BOLD:ACF3787				Amazon	Camaleão	-1.609267	-52.6049	This Study	Hoplias malabaricus
AMTRA017-11	BOLD:ACF3787				Amazon	Camaleão	-1.609267	-52.6049	Marques et al. 2013	Hoplias malabaricus
AMTRA018-11	BOLD:ACF3787				Amazon	Camaleão	-1.609267	-52.6049	Marques et al. 2013	Hoplias malabaricus
AMTRA020-11	BOLD:ACF3787				Amazon	Camaleão	-1.609267	-52.6049	Marques et al. 2013	Hoplias malabaricus
AMTRA036-11	BOLD:ACF3787				Amazon	Trombetas/Amazonas River confluence	-1.775078	-55.8699	This Study	Hoplias malabaricus
AMTRA186-19	BOLD:ACF3787				Amazon	Loreto, Peru	-3.7525	-73.2833	This Study (donation)	Hoplias malabaricus
AMTRA191-19	BOLD:ACF3787				Amazon	Xingu River	-1.92872	-52.1728	This Study (donation)	Hoplias malabaricus
AMTRA135-19	BOLD:ACF3787				Amazon	Campo das Lontras, lower Amazonas floodplain	-2.02628	-54.7547	This Study	Hoplias malabaricus
AMTRA138-19	BOLD:ACF3787				Amazon	Sistema de lagos Itamaraca, Igapo do lago preto, lower Amazonas floodplain	-2.10955	-55.1718	This Study	Hoplias malabaricus
AMTRA153-19	BOLD:ACF3787				Amazon	Catalão lake	-3.16306	-59.9081	This Study	Hoplias malabaricus
AMTRA154-19	BOLD:ACF3787				Amazon	Catalão lake	-3.16306	-59.9081	This Study	Hoplias malabaricus
AMTRA155-19	BOLD:ACF3787				Amazon	Catalão lake	-3.16306	-59.9081	This Study	Hoplias malabaricus
AMTRA160-19	BOLD:ACF3787				Amazon	Catalão lake	-3.16306	-59.9081	This Study	Hoplias malabaricus
AMTRA161-19	BOLD:ACF3787				Amazon	Catalão lake	-3.16306	-59.9081	This Study	Hoplias malabaricus
AMTRA162-19	BOLD:ACF3787				Amazon	Catalão lake	-3.16306	-59.9081	This Study	Hoplias malabaricus
AMTRA163-19	BOLD:ACF3787				Amazon	Catalão lake	-3.16306	-59.9081	This Study	Hoplias malabaricus
AMTRA167-19	BOLD:ACF3787				Amazon	Catalão lake	-3.16306	-59.9081	This Study	Hoplias malabaricus
AMTRA104-18	BOLD:ADL3159				Tapajós	Crepori River	-6.820139	-56.8480	This Study	Hoplias malabaricus
AMTRA105-18	BOLD:ADL3159				Tapajós	Crepori River	-6.820139	-56.8480	This Study	Hoplias malabaricus
AMTRA106-18	BOLD:ADL3159				Tapajós	Crepori River	-6.820139	-56.8480	This Study	Hoplias malabaricus
AMTRA107-18	BOLD:ADL3159				Tapajós	Crepori River	-6.820139	-56.8480	This Study	Hoplias malabaricus
AMTRA108-18	BOLD:ADL3159				Tapajós	Crepori River	-6.820139	-56.8480	This Study	Hoplias malabaricus
AMTRA109-18	BOLD:ADL3159				Tapajós	Crepori River	-6.820139	-56.8480	This Study	Hoplias malabaricus
AMTRA110-18	BOLD:ADL3159				Tapajós	Crepori River	-6.820139	-56.8480	This Study	Hoplias malabaricus
AMTRA111-18	BOLD:ADL3159				Tapajós	Crepori River	-6.820139	-56.8480	This Study	Hoplias malabaricus
AMTRA112-18	BOLD:ADL3159				Tapajós	Crepori River	-6.820139	-56.8480	This Study	Hoplias malabaricus
AMTRA113-18	BOLD:ADL3159				Tapajós	Crepori River	-6.820139	-56.8480	This Study	Hoplias malabaricus
AMTRA114-18	BOLD:ADL3159				Tapajós	Crepori River	-6.820139	-56.8480	This Study	Hoplias malabaricus
AMTRA115-18	BOLD:ADL3159				Tapajós	Crepori River	-6.833694	-56.8474	This Study	Hoplias malabaricus
AMTRA116-18	BOLD:ADL3159				Tapajós	Crepori River	-6.833694	-56.8474	This Study	Hoplias malabaricus
AMTRA117-18	BOLD:ADL3159				Tapajós	Crepori River	-6.833694	-56.8474	This Study	Hoplias malabaricus
AMTRA118-18	BOLD:ADL3159				Tapajós	Crepori River	-6.820139	-56.8480	This Study	Hoplias malabaricus
AMTRA190-19	BOLD:AEA4944				Orinoco	Rio Manapiare (Ventuari-Orinoco Dr.), at mouth of Cano Yutaje, 14 km northwest of San Juan de Manapiare.	5.43667	-66.1125	This Study (donation)	Hoplias malabaricus
AMTRA207-19	BOLD:AEA5279				Orinoco	Meta, Colombia	2.29383	-73.8694	This Study (donation)	Hoplias malabaricus
AMTRA208-19	BOLD:AEA5279				Orinoco	Meta, Colombia	2.29197	-73.8696	This Study (donation)	Hoplias malabaricus
AMTRA209-19	BOLD:AEA5279				Orinoco	Meta, Colombia	2.55033	-73.9409	This Study (donation)	Hoplias malabaricus
AMTRA201-19	BOLD:AEF4663				Orinoco	Apuré, Venezuela	7.84403	-67.3902	This Study (donation)	Hoplias malabaricus
AMTRA046-11	BOLD:ABZ3046				Amazon	Urumari Stream	-2.413828	-54.6685	This Study	Hoplias malabaricus
AMTRA052-11	BOLD:ABZ3046				Amazon	Urumari Stream	-2.413828	-54.6685	Marques et al. 2013	Hoplias malabaricus
BSB284-10	BOLD:AAB1734	1364919	DCC01189	Brazil	Sao Francisco	Rio Jaboticatubas	-19.468	-43.868	Cardoso et al. 2018	Hoplias intermedius
MUCU109-14	BOLD:AAB1734	4558799	LGC 4045	Brazil		Nanuque, Minas Gerais	-17.7558	-40.8111	Cardoso et al. 2018	Hoplias intermedius
MUCU110-14	BOLD:AAB1734	4558800	LGC 4053	Brazil		Nanuque, Minas Gerais	-18.0139	-40.5994	Cardoso et al. 2018	Hoplias intermedius
RDOCE051-13	BOLD:AAB1734	3737064	LGC3551	Brazil		Jusante UHE Baguari, Governador Valadares, Minas Gerais	-19.022	-42.122	Cardoso et al. 2018	Hoplias intermedius
RDOCE052-13	BOLD:AAB1734	3737065	LGC3553	Brazil		Jusante UHE Baguari, Governador Valadares, Minas Gerais	-19.022	-42.122	Cardoso et al. 2018	Hoplias intermedius
HPRB047-17	BOLD:ADG3392	7593226	GFSU141049	Suriname	Guiana Shields Drainages	Moses Creek, Nickerie River	4.8520833	-56.7866944	Cardoso et al. 2018	Hoplias curupira
HPRB048-17	BOLD:ADG3392	7593227	GFSU141028	Suriname	Guiana Shields Drainages	Moses Creek, Nickerie River	4.8520833	-56.7866944	Cardoso et al. 2018	Hoplias curupira
HPRB052-17	BOLD:ADG3181	7593231	SUGF12424	Suriname	Guiana Shields Drainages	Corantijne River, Cascade Moi Moi affluent de la rivière Kabalebo (CFM 11)	4.42275	-57.1917778	Cardoso et al. 2018	Hoplias curupira
HPRB053-17	BOLD:ADG3181	7593232	SUGF12355	Suriname	Guiana Shields Drainages	Corantijne River, Rivière Kilo three affluent de la rivière Kabalebo (CFM 10)	4.4505833	-57.1631389	Cardoso et al. 2018	Hoplias curupira
HPRB054-17	BOLD:ADG3391	7593233	GFSU14588	Suriname	Guiana Shields Drainages	Upper Saramacca, Krebibato Creek, affluent de la Haute Saramacca en aval de Poesoegroenoe	4.4283611	-55.7641111	Cardoso et al. 2018	Hoplias curupira
JEQUI086-12	BOLD:AAB1734	2693219	JEQUI_JQ25	Brazil		Vacaria River, Padre Carvalho, Minas Gerais	-16.382	-42.476	BOLD Systems	Hoplias brasiliensis
JEQUI135-12	BOLD:AAB1734	3001014	JEQUI_LGC278	Brazil		Reservatorio no rio Itacambirucu, Minas Gerais	-16.6931	-42.6858	BOLD Systems	Hoplias brasiliensis
JEQUI147-13	BOLD:AAB1734	3122496	JEQUI_6620	Brazil		Bocaiuva, Minas Gerais	-17.334	-43.233	BOLD Systems	Hoplias brasiliensis
JEQUI201-13	BOLD:AAB1734	3344497	JEQUI_LGC1772	Brazil	Jequitinhonha	Rio Itacambirucu, Grao Mogol, Minas Gerais	-16.599	-42.927	BOLD Systems	Hoplias brasiliensis
JEQUI202-13	BOLD:AAB1734	3344498	JEQUI_LGC1773	Brazil	Jequitinhonha	Rio Itacambirucu, Grao Mogol, Minas Gerais	-16.599	-42.927	BOLD Systems	Hoplias brasiliensis
FARAN097-14	BOLD:ACD9164	4127515	UNMDP-T 2721	Argentina	Uruguay River	Arroyo Oveja Negra, Misiones	-27.141	-53.924	Cardoso et al. 2018	Hoplias australis
FARAN098-14	BOLD:ACD9164	4127516	UNMDP-T 2722	Argentina	Uruguay River	Arroyo Oveja Negra, Misiones	-27.141	-53.924	Cardoso et al. 2018	Hoplias australis
FARAN099-14	BOLD:ACD9164	4127517	UNMDP-T 2723	Argentina	Uruguay River	Arroyo Oveja Negra, Misiones	-27.141	-53.924	Cardoso et al. 2018	Hoplias australis
FARAN100-14	BOLD:ACD9164	4127518	UNMDP-T 2724	Argentina	Uruguay River	Arroyo Oveja Negra, Misiones	-27.141	-53.924	Cardoso et al. 2018	Hoplias australis
FWFA209-14	BOLD:ACD9164	4486919	UNMDP-T 1991	Argentina	Uruguay River	Ramos Stream, Misiones	-27.443	-54.941	Cardoso et al. 2018	Hoplias australis
FARAN101-14	BOLD:ABW2258	4127519	UNMDP-T 2725	Argentina	Uruguay River	Yaboti River, Misiones	-27.146	-53.922	Cardoso et al. 2018	Hoplias lacerdae
FARAN111-14	BOLD:ABW2258	4127529	UNMDP-T 2735	Argentina	Uruguay River	Yaboti River, Misiones	-27.146	-53.922	Cardoso et al. 2018	Hoplias lacerdae
FARGB521-12	BOLD:ABW2258	2490671	UNMDP T 570	Argentina	Uruguay River	Ramos Stream, Misiones	-27.443	-54.941	Cardoso et al. 2018	Hoplias lacerdae
FARGB522-12	BOLD:ABW2258	2490672	UNMDP T 571	Argentina	Uruguay River	Ramos Stream, Misiones	-27.443	-54.941	Cardoso et al. 2018	Hoplias lacerdae
FARGB545-12	BOLD:ABW2258	2490695	UNMDP T 594	Argentina	Uruguay River	Ramos Stream, Misiones	-27.443	-54.941	Cardoso et al. 2018	Hoplias lacerdae
HPRB056-17	BOLD:ADE1357	7593235	GF10750	French Guiana	Approuague River	Crique Rive Gauche avant le Crique Balanfois, Rivière Arataï	4.05	-52.7	Cardoso et al. 2018	Hoplias aimara
HPRB057-17	BOLD:ADE1357	7593236	SU08554	Suriname	Maroni River	Crique Wawapsi, affluent de la rivière Paloemeu, affluent du Tapanahony (MCC 07)	3.1783333	-55.4191667	Cardoso et al. 2018	Hoplias aimara
HPRB058-17	BOLD:ADG3375	7593237	GFSU14930	Suriname	Upper Saramacca	Latambo Creek, affluent de la Haute Saramacca en amont de Poesoegroenoe	4.2906944	-55.8033889	Cardoso et al. 2018	Hoplias aimara
HPRB059-17	BOLD:ADG3375	7593238	SU08123	Suriname	Suriname River	Marshall Creek	5.2444444	-55.1008333	Cardoso et al. 2018	Hoplias aimara
FARAN190-14	BOLD:ACO5223	UNMDP-T 2919	UNMDP-T 2919	Argentina	Paraguay River	La Plata	-26.263	-58.168	Cardoso et al. 2018	Hoplias mbigua
FWFA109-14	BOLD:ACO5223	UNMDP-T 1807	UNMDP-T 1807	Argentina	Paraguay River	La Plata	-26.263	-58.168	Cardoso et al. 2018	Hoplias mbigua
HPRB043-16	BOLD:ACO5223	AR11-488	CFA-IC-3083	Argentina	Paraguay River	La Plata, Formosa Capital. Rio Paraguay Localidad 9	-26.201	-58.145	Cardoso et al. 2018	Hoplias mbigua
HPRB044-16	BOLD:ACO5223	FHN-1236	CFA-IC-4560	Argentina	Parana River	La Plata, Arroyo Yabebiry cerca de desembocadura, cuenca del	-27.283	-55.533	Cardoso et al. 2018	Hoplias mbigua
HPRB045-16	BOLD:ACO5223	FHN-1166	CFA-IC-4527	Argentina	Parana River	La Plata, Arroyo Garupa en costanera de Candelaria, cuenca d	-27.483	-55.783	Cardoso et al. 2018	Hoplias mbigua
BSFFA358-07	BOLD:AAD3629	stri-3484	STRI-01359	Panamá	Rio Iglesia	Rio Iglesia	8.42306	-78.0014	BOLD Systems	Hoplias microlepis
BSFFA361-07	BOLD:AAD3629	stri-3101	STRI-01356	Panamá	Rio Santa Maria	Rio Las Guias	8.19617	-80.7657	BOLD Systems	Hoplias microlepis
BSFFA362-07	BOLD:AAD3629	stri-44	STRI-01352	Panamá	Rio Chiriqui	Rio Esti	8.43198	-82.2843	BOLD Systems	Hoplias microlepis
BSFFA363-07	BOLD:AAD3629	stri-45	STRI-01352	Panamá	Rio Chiriqui	Rio Esti	8.43198	-82.2843	BOLD Systems	Hoplias microlepis
BSFFA364-07	BOLD:AAD3629	stri-9129	STRI-01360	Panamá	Rio Grande	Rio Grande Empire Range pools above Bridge	9.0308	-79.6508	BOLD Systems	Hoplias microlepis
AMTRA003-11	BOLD:AAB1732	MAI-4	UFOPA-I 303	Brazil	Amazon	Maica Lake, Lower Amazonas	-2.4745	-54.5357	Guimarães et al. 2021	Hoplias misionera
AMTRA008-11	BOLD:AAB1732	MAI-38		Brazil	Amazon	Maica Lake, Lower Amazonas	-2.4745	-54.5357	Guimarães et al. 2021	Hoplias misionera
AMTRA022-11	BOLD:AAB1732	OBI-11	UFOPA-I 315	Brazil	Amazon	Pororoca Stream, Trombetas river	-1.9368	-55.5206	Guimarães et al. 2021	Hoplias misionera
FWFA376-15	BOLD:AAB1732	UNMDP-T 3327	UNMDP-T 3327	Argentina	Paraguay River	Riacho Salado	-26.483	-58.311	Cardoso et al. 2018	Hoplias misionera
FWFA377-15	BOLD:AAB1732	UNMDP-T 3391	UNMDP-T 3391	Uruguay	Uruguay River	Arroyo Schenone	-27.463	-54.952	Cardoso et al. 2018	Hoplias misionera
FARAN188-14	BOLD:AAZ3734	UNMDP-T 2616	UNMDP-T 2616	Uruguay	Uruguay River	Rio Ayui	-31.273	-58.005	Cardoso et al. 2018	Hoplias argentinensis
FARGB1211-12	BOLD:AAZ3734	UNMDP-T 1247	UNMDP 1247		Pampa Plain	Las Nutrias Stream	-34.457	-59.05	Cardoso et al. 2018	Hoplias argentinensis
FARGB1212-12	BOLD:AAZ3734	UNMDP-T 1248	UNMDP 1248		Pampa Plain	Las Nutrias Stream	-34.457	-59.05	Cardoso et al. 2018	Hoplias argentinensis
FARGB1213-12	BOLD:AAZ3734	UNMDP-T 1249	UNMDP 1249		Pampa Plain	Las Nutrias Stream	-34.457	-59.05	Cardoso et al. 2018	Hoplias argentinensis
FARGB1303-12	BOLD:AAZ3734	UNMDP-T 1370	UNMDP 1370		Parana River Delta	Parana Guazu River	-34.026	-58.491	Cardoso et al. 2018	Hoplias argentinensis
BBF107-13	BOLD:ACK2158	3548342	UMSS 11552	Bolivia		Beni	-11.395	-66.41	Cardoso et al. 2018	Hoplias malabaricus
HPRB094-17	BOLD:ACK2158	7593273	BO14318	Bolivia	Rio Grande	Beni River, sampled at the Fish market of Santa Cruz, Bolivia; locality information according to the fishermen.			Cardoso et al. 2018	Hoplias malabaricus
HPRB098-17	BOLD:ADG3393	7593277	PE08267	Peru			-8.663028	-76.134361	Cardoso et al. 2018	Hoplias sp.
HPRB099-17	BOLD:ADG3393	7593278	PE08578	Peru			-8.295111	-76.408778	Cardoso et al. 2018	Hoplias sp.
HPRB100-17	BOLD:ADG3393	7593279	PE08577	Peru			-8.295111	-76.408778	Cardoso et al. 2018	Hoplias sp.
HPRB101-17	BOLD:ADG3393	7593280	PE08878	Peru			-7.304389	-75.523833	Cardoso et al. 2018	Hoplias sp.
PDCAI104-13	BOLD:ACK8876	3772076	PDcaI233	Brazil	Upper Parana Basin	UHE CanoasI Reseivor, Paranapanema River	-22.935	-50.262	Cardoso et al. 2018	Hoplias malabaricus
FUPR209-09	BOLD:AAI8239	1172980	LBPV-21846	Brazil	Upper Parana Basin	Upper Parana Basin, São Paulo	-20.4335	-51.2614	Cardoso et al. 2018	Hoplias malabaricus
PDCAP284-14	BOLD:AAI8239	4199932	PDcon34	Brazil	Upper Parana Basin	Rio Congonhas, Tibagi, Paraná	-23.068	-50.859	Cardoso et al. 2018	Hoplias malabaricus
FUPR210-09	BOLD:AAI8240	1172981	LBPV-21847	Brazil	Upper Parana Basin	Upper Parana Basin, São Paulo	-20.4335	-51.2614	Cardoso et al. 2018	Hoplias malabaricus
PRP102-16	BOLD:AAI8240	7334393	439B	Brazil	Upper Parana basin	Taquarucu reservoir, Parapanema River, São Paulo	-22.661	-51.381	Cardoso et al. 2018	Hoplias malabaricus
PRP103-16	BOLD:AAI8240	7334394	441B	Brazil	Upper Parana basin	Taquarucu reservoir, Parapanema River, São Paulo	-22.661	-51.381	Cardoso et al. 2018	Hoplias malabaricus
PRP104-16	BOLD:AAI8240	7334395	449B	Brazil	Upper Parana basin	Taquarucu reservoir, Parapanema River, São Paulo	-22.661	-51.381	Cardoso et al. 2018	Hoplias malabaricus
PRP105-16	BOLD:AAI8240	7334396	445B	Brazil	Upper Parana basin	Taquarucu reservoir, Parapanema River, São Paulo	-22.661	-51.381	Cardoso et al. 2018	Hoplias malabaricus
PRP106-16	BOLD:AAI8240	7334397	438B	Brazil	Upper Parana basin	Taquarucu reservoir, Parapanema River, São Paulo	-22.661	-51.381	Cardoso et al. 2018	Hoplias malabaricus
