# Supplementary material for: DNA barcoding and phylogeography of the Hoplias malabaricus species complex
Source: Sci Rep. 2022 Mar 28;12:5288. doi: 10.1038/s41598-022-09121-z (PMC8960906; doi:10.1038/s41598-022-09121-z)
Supplement: Supplementary file 2 — Supplementary Information 2. [file 41598_2022_9121_MOESM2_ESM.xlsx]

## Sheet: Lab Sheet
DNA barcoding and phylogeography of the Hoplias malabaricus species complex.
Guimarães KLA; Lima MP; Santana DJ; Souza MFB; Barbosa RS; Rodrigues LRR
Laboratório de Genética e Biodiversidade (LGBio), Universidade Federal do Oeste do Pará (UFOPA), Santarém, Pará, Brazil
Correspondence and requests for materials should be addressed to K.L.A.G. (e-mail: karen.guimaraes.bio@gmail.com)
Supplementary Data S2: BOLDsystems standard sheet with DNA barcoding tags and specimen metadata of Hoplias malabaricus sensu stricto.
Project Code	Process ID	Sample ID	Field ID	BIN	Catalog Num	COI-5P Seq. Length	Collection Date	Identification	Life Stage	Institution	Notes
AMTRA	AMTRA001-11	MAI-2	MAI-2	BOLD:ABZ3047		651[0n]	28-Feb-2008	Hoplias malabaricus	A	Universidade Federal do Oeste do Para	Marques et al. 2013
AMTRA	AMTRA002-11	MAI-3	MAI-3	BOLD:ACF3787		651[0n]	28-Feb-2008	Hoplias malabaricus	A	Universidade Federal do Oeste do Para	Marques et al. 2013
AMTRA	AMTRA004-11	MAI-12	MAI-12	BOLD:ABZ3047		651[0n]	18-Oct-2008	Hoplias malabaricus	A	Universidade Federal do Oeste do Para	This study
AMTRA	AMTRA005-11	MAI-16	MAI-16	BOLD:ACF3787		651[0n]	18-Oct-2008	Hoplias malabaricus	A	Universidade Federal do Oeste do Para	Marques et al. 2013
AMTRA	AMTRA006-11	MAI-21	MAI-21	BOLD:ABZ3047		651[0n]	18-Oct-2008	Hoplias malabaricus	A	Universidade Federal do Oeste do Para	Marques et al. 2013
AMTRA	AMTRA007-11	MAI-26	MAI-26	BOLD:ABZ3047		651[0n]	18-Oct-2008	Hoplias malabaricus	A	Universidade Federal do Oeste do Para	Marques et al. 2013
AMTRA	AMTRA009-11	MAI-39	MAI-39	BOLD:ACF3787		651[0n]	18-Oct-2008	Hoplias malabaricus	A	Universidade Federal do Oeste do Para	This study
AMTRA	AMTRA010-11	ALM-1	ALM-1	BOLD:ACF3787		651[0n]	30-Jul-2010	Hoplias malabaricus	A	Universidade Federal do Oeste do Para	This study
AMTRA	AMTRA011-11	ALM-2	ALM-2	BOLD:ABZ3047		651[0n]	30-Jul-2010	Hoplias malabaricus	A	Universidade Federal do Oeste do Para	Marques et al. 2013
AMTRA	AMTRA012-11	ALM-3	ALM-3	BOLD:ACF3787		651[0n]	30-Jul-2010	Hoplias malabaricus	A	Universidade Federal do Oeste do Para	This study
AMTRA	AMTRA013-11	ALM-4	ALM-4	BOLD:ACF3787		651[0n]	30-Jul-2010	Hoplias malabaricus	A	Universidade Federal do Oeste do Para	This study
AMTRA	AMTRA014-11	ALM-5	ALM-5	BOLD:ABZ3047		651[0n]	30-Jul-2010	Hoplias malabaricus	A	Universidade Federal do Oeste do Para	Marques et al. 2013
AMTRA	AMTRA015-11	ALM-6	ALM-6	BOLD:ABZ3047		651[0n]	30-Jul-2010	Hoplias malabaricus	A	Universidade Federal do Oeste do Para	Marques et al. 2013
AMTRA	AMTRA016-11	ALM-7	ALM-7	BOLD:ABZ3047		651[0n]	30-Jul-2010	Hoplias malabaricus	A	Universidade Federal do Oeste do Para	This study
AMTRA	AMTRA017-11	ALM-9	ALM-9	BOLD:ACF3787		651[0n]	30-Jul-2010	Hoplias malabaricus	A	Universidade Federal do Oeste do Para	Marques et al. 2013
AMTRA	AMTRA018-11	ALM-10	ALM-10	BOLD:ACF3787		651[0n]	30-Jul-2010	Hoplias malabaricus	A	Universidade Federal do Oeste do Para	Marques et al. 2013
AMTRA	AMTRA019-11	ALM-11	ALM-11	BOLD:ABZ3047		651[0n]	30-Jul-2010	Hoplias malabaricus	A	Universidade Federal do Oeste do Para	Marques et al. 2013
AMTRA	AMTRA020-11	ALM-12	ALM-12	BOLD:ACF3787		651[0n]	30-Jul-2010	Hoplias malabaricus	A	Universidade Federal do Oeste do Para	Marques et al. 2013
AMTRA	AMTRA021-11	OBI-2	OBI-2	BOLD:ABZ3047		651[0n]	15-Apr-2009	Hoplias malabaricus	A	Universidade Federal do Oeste do Para	Marques et al. 2013
AMTRA	AMTRA026-11	OBI-4	OBI-4	BOLD:AAB1731		651[0n]	03-Jun-2009	Hoplias malabaricus	A	Universidade Federal do Oeste do Para	This study
AMTRA	AMTRA027-11	OBI-10	OBI-10	BOLD:AAB1731		651[0n]	15-Nov-2009	Hoplias malabaricus	A	Universidade Federal do Oeste do Para	This study
AMTRA	AMTRA032-11	ORX-1	ORX-1	BOLD:ABZ3047		651[0n]	08-Aug-2008	Hoplias malabaricus	A	Universidade Federal do Oeste do Para	Marques et al. 2013
AMTRA	AMTRA033-11	ORX-3	ORX-3	BOLD:AAB1731		651[0n]	08-Aug-2008	Hoplias malabaricus	A	Universidade Federal do Oeste do Para	Marques et al. 2013
AMTRA	AMTRA034-11	ORX-4	ORX-4	BOLD:ABZ3047		651[0n]	08-Aug-2008	Hoplias malabaricus	A	Universidade Federal do Oeste do Para	Marques et al. 2013
AMTRA	AMTRA035-11	ORX-5	ORX-5	BOLD:ABZ3047		651[0n]	08-Aug-2008	Hoplias malabaricus	A	Universidade Federal do Oeste do Para	Marques et al. 2013
AMTRA	AMTRA036-11	ORX-7	ORX-7	BOLD:ACF3787		651[0n]	08-Aug-2008	Hoplias malabaricus	A	Universidade Federal do Oeste do Para	This study
AMTRA	AMTRA038-11	JUA-1	JUA-1	BOLD:ABZ3047		651[0n]	27-Sep-2007	Hoplias malabaricus	A	Universidade Federal do Oeste do Para	This study
AMTRA	AMTRA039-11	JUA-2	JUA-2	BOLD:ABZ3047		651[0n]	27-Sep-2007	Hoplias malabaricus	A	Universidade Federal do Oeste do Para	This study
AMTRA	AMTRA040-11	JUA-3	JUA-3	BOLD:ABZ3047		651[0n]	20-Oct-2008	Hoplias malabaricus	A	Universidade Federal do Oeste do Para	Marques et al. 2013
AMTRA	AMTRA041-11	JUA-9	JUA-9	BOLD:ABZ3047		651[0n]	02-Feb-2010	Hoplias malabaricus	A	Universidade Federal do Oeste do Para	Marques et al. 2013
AMTRA	AMTRA042-11	JUA-11	JUA-11	BOLD:ABZ3047		651[0n]	02-Feb-2010	Hoplias malabaricus	A	Universidade Federal do Oeste do Para	This study
AMTRA	AMTRA043-11	JUA-13	JUA-13	BOLD:ABZ3047		651[0n]	02-Feb-2010	Hoplias malabaricus	A	Universidade Federal do Oeste do Para	Marques et al. 2013
AMTRA	AMTRA044-11	JUA-14	JUA-14	BOLD:ABZ3047		651[0n]	18-Jun-2010	Hoplias malabaricus	A	Universidade Federal do Oeste do Para	Marques et al. 2013
AMTRA	AMTRA045-11	JUA-15	JUA-15	BOLD:ABZ3047		651[0n]	18-Jun-2010	Hoplias malabaricus	A	Universidade Federal do Oeste do Para	Marques et al. 2013
AMTRA	AMTRA046-11	STM-42	URU-1	BOLD:ABZ3046		651[0n]	03-Jun-2004	Hoplias malabaricus	A	Universidade Federal do Oeste do Para	This study
AMTRA	AMTRA047-11	STM-47	URU-2	BOLD:ABZ3047		651[0n]	17-Jun-2004	Hoplias malabaricus	A	Universidade Federal do Oeste do Para	This study
AMTRA	AMTRA048-11	STM-48	URU-3	BOLD:ABZ3047		651[0n]	17-Jun-2004	Hoplias malabaricus	A	Universidade Federal do Oeste do Para	Marques et al. 2013
AMTRA	AMTRA049-11	STM-54	URU-4	BOLD:ABZ3047		651[0n]	25-Nov-2007	Hoplias malabaricus	A	Universidade Federal do Oeste do Para	This study
AMTRA	AMTRA050-11	STM-55	URU-5	BOLD:ABZ3047		651[0n]	25-Nov-2007	Hoplias malabaricus	A	Universidade Federal do Oeste do Para	This study
AMTRA	AMTRA051-11	STM-61	URU-6	BOLD:ABZ3047		651[0n]	15-May-2007	Hoplias malabaricus	A	Universidade Federal do Oeste do Para	This study
AMTRA	AMTRA052-11	STM-63	URU-7	BOLD:ABZ3046		651[0n]	14-Jun-2007	Hoplias malabaricus	A	Universidade Federal do Oeste do Para	Marques et al. 2013
AMTRA	AMTRA053-11	URU-8	URU-8	BOLD:ABZ3047		651[0n]		Hoplias malabaricus	A	Universidade Federal do Oeste do Para	This study
AMTRA	AMTRA054-11	OBI-1	OBI-1	BOLD:ABZ3047		651[0n]	15-Apr-2009	Hoplias malabaricus	A	Universidade Federal do Oeste do Para	Marques et al. 2013
AMTRA	IGTAP065-13	LGB#P-125	IGB-2	BOLD:ABZ3047	UFOPA-I-400	644[0n]	28-Sep-2012	Hoplias malabaricus	Adult	Universidade Federal do Oeste do Para	Guimarães et al. 2018
AMTRA	IGTAP066-13	LGB#P-126	IGB-3	BOLD:ABZ3047	UFOPA-I-401	644[0n]	28-Sep-2012	Hoplias malabaricus	Adult	Universidade Federal do Oeste do Para	Guimarães et al. 2018
AMTRA	IGTAP067-13	LGB#P-127	IGB-4	BOLD:ABZ3047	UFOPA-I-402	644[0n]	28-Sep-2012	Hoplias malabaricus	Adult	Universidade Federal do Oeste do Para	Guimarães et al. 2018
AMTRA	IGTAP068-13	LGB#P-128	IGB-5	BOLD:ABZ3047	UFOPA-I-403	643[0n]	28-Sep-2012	Hoplias malabaricus	Adult	Universidade Federal do Oeste do Para	Guimarães et al. 2018
AMTRA	IGTAP069-13	LGB#P-129	IGB-6	BOLD:ABZ3047	UFOPA-I-404	643[0n]	28-Sep-2012	Hoplias malabaricus	Adult	Universidade Federal do Oeste do Para	Guimarães et al. 2018
AMTRA	IGTAP064-13	LGB#P-124	IGB-1	BOLD:ABZ3047	UFOPA-I-399	644[0n]	28-Sep-2012	Hoplias malabaricus	Adult	Universidade Federal do Oeste do Para	Guimarães et al. 2018
AMTRA	AMTRA055-18	JUA-4	JUA4	BOLD:ABZ3047		651[0n]		Hoplias malabaricus		Universidade Federal do Oeste do Para	This study
AMTRA	AMTRA056-18	JUA-6	JUA6	BOLD:ABZ3047		651[0n]		Hoplias malabaricus		Universidade Federal do Oeste do Para	This study
AMTRA	AMTRA057-18	JUA-8	JUA8	BOLD:ABZ3047		651[0n]		Hoplias malabaricus		Universidade Federal do Oeste do Para	This study
AMTRA	AMTRA058-18	JUA-10	JUA10	BOLD:ABZ3047		651[0n]		Hoplias malabaricus		Universidade Federal do Oeste do Para	This study
AMTRA	AMTRA059-18	JUA-18	JUA18	BOLD:ABZ3047		651[0n]		Hoplias malabaricus		Universidade Federal do Oeste do Para	This study
AMTRA	AMTRA060-18	JUA-19	JUA19	BOLD:ABZ3047		651[0n]		Hoplias malabaricus		Universidade Federal do Oeste do Para	This study
AMTRA	AMTRA061-18	JUA-20	JUA20	BOLD:ABZ3047		651[0n]		Hoplias malabaricus		Universidade Federal do Oeste do Para	This study
AMTRA	AMTRA062-18	JUA-23	JUA23	BOLD:ABZ3047		651[0n]		Hoplias malabaricus		Universidade Federal do Oeste do Para	This study
AMTRA	AMTRA063-18	JUA-25	JUA25	BOLD:ABZ3047		651[0n]		Hoplias malabaricus		Universidade Federal do Oeste do Para	This study
AMTRA	AMTRA064-18	JUA-27	JUA27	BOLD:ABZ3047		651[0n]		Hoplias malabaricus		Universidade Federal do Oeste do Para	This study
AMTRA	AMTRA065-18	JUA-28	JUA28	BOLD:ABZ3047		651[0n]		Hoplias malabaricus		Universidade Federal do Oeste do Para	This study
AMTRA	AMTRA066-18	PAR_1	PAR1	BOLD:ABZ3047		651[0n]	16-Dec-2016	Hoplias malabaricus	Adult	Universidade Federal do Oeste do Para	This study
AMTRA	AMTRA067-18	PAR_2	PAR2	BOLD:ABZ3047		651[0n]	15-Dec-2016	Hoplias malabaricus		Universidade Federal do Oeste do Para	This study
AMTRA	AMTRA068-18	PAR_3	PAR3	BOLD:ABZ3047		651[0n]	15-Dec-2016	Hoplias malabaricus		Universidade Federal do Oeste do Para	This study
AMTRA	AMTRA069-18	PAR_4	PAR4	BOLD:ABZ3047		651[0n]	15-Dec-2016	Hoplias malabaricus		Universidade Federal do Oeste do Para	This study
AMTRA	AMTRA070-18	PAR_5	PAR5	BOLD:ABZ3047		651[0n]	15-Dec-2016	Hoplias malabaricus		Universidade Federal do Oeste do Para	This study
AMTRA	AMTRA071-18	PAR_6	PAR6	BOLD:ABZ3047		651[0n]	15-Dec-2016	Hoplias malabaricus		Universidade Federal do Oeste do Para	This study
AMTRA	AMTRA072-18	PAR_7	PAR7	BOLD:ABZ3047		651[0n]	15-Dec-2016	Hoplias malabaricus		Universidade Federal do Oeste do Para	This study
AMTRA	AMTRA073-18	PAR_8	PAR8	BOLD:ABZ3047		651[0n]	15-Dec-2016	Hoplias malabaricus		Universidade Federal do Oeste do Para	This study
AMTRA	AMTRA074-18	PAR_10	PAR10	BOLD:ABZ3047		651[0n]	15-Dec-2016	Hoplias malabaricus		Universidade Federal do Oeste do Para	This study
AMTRA	AMTRA075-18	PAR_27	PAR27	BOLD:ABZ3047		651[0n]	16-Dec-2016	Hoplias malabaricus		Universidade Federal do Oeste do Para	This study
AMTRA	AMTRA076-18	PAR_44	PAR44	BOLD:ABZ3047		651[0n]	17-Dec-2016	Hoplias malabaricus		Universidade Federal do Oeste do Para	This study
AMTRA	AMTRA077-18	PAR_46	PAR46	BOLD:ABZ3047		651[0n]	17-Dec-2016	Hoplias malabaricus		Universidade Federal do Oeste do Para	This study
AMTRA	AMTRA078-18	PAR_49	PAR49	BOLD:ABZ3047		651[0n]	17-Dec-2016	Hoplias malabaricus		Universidade Federal do Oeste do Para	This study
AMTRA	AMTRA079-18	PAR_51	PAR51	BOLD:ABZ3047		651[0n]	15-Dec-2017	Hoplias malabaricus		Universidade Federal do Oeste do Para	This study
AMTRA	AMTRA080-18	PAR_61	PAR61	BOLD:ABZ3047		651[0n]	16-Dec-2016	Hoplias malabaricus		Universidade Federal do Oeste do Para	This study
AMTRA	AMTRA081-18	PAR_66	PAR66	BOLD:ABZ3047		651[0n]	16-Dec-2016	Hoplias malabaricus		Universidade Federal do Oeste do Para	This study
AMTRA	AMTRA082-18	ITA-5	ITA5	BOLD:ABZ3047		573[0n]		Hoplias malabaricus		Universidade Federal do Oeste do Para	This study
AMTRA	AMTRA083-18	ITA-7	ITA7	BOLD:ABZ3047		612[0n]		Hoplias malabaricus		Universidade Federal do Oeste do Para	This study
AMTRA	AMTRA084-18	ITA-8	ITA8	BOLD:ABZ3047		633[0n]		Hoplias malabaricus		Universidade Federal do Oeste do Para	This study
AMTRA	AMTRA085-18	ITA-14	ITA14	BOLD:ABZ3047		557[0n]		Hoplias malabaricus		Universidade Federal do Oeste do Para	This study
AMTRA	AMTRA086-18	ITA-15	ITA15	BOLD:ABZ3047		633[0n]		Hoplias malabaricus		Universidade Federal do Oeste do Para	This study
AMTRA	AMTRA087-18	ITA-18	ITA18	BOLD:ABZ3047		633[0n]		Hoplias malabaricus		Universidade Federal do Oeste do Para	This study
AMTRA	AMTRA088-18	ITA-25	ITA25	BOLD:ABZ3047		612[0n]		Hoplias malabaricus		Universidade Federal do Oeste do Para	This study
AMTRA	AMTRA089-18	ITA-27	ITA27	BOLD:ABZ3047		612[0n]		Hoplias malabaricus		Universidade Federal do Oeste do Para	This study
AMTRA	AMTRA090-18	ITA-28	ITA28	BOLD:ABZ3047		612[0n]		Hoplias malabaricus		Universidade Federal do Oeste do Para	This study
AMTRA	AMTRA091-18	ITA-34	ITA34	BOLD:ABZ3047		612[0n]		Hoplias malabaricus		Universidade Federal do Oeste do Para	This study
AMTRA	AMTRA092-18	ITA-35	ITA35	BOLD:ABZ3047		612[0n]		Hoplias malabaricus		Universidade Federal do Oeste do Para	This study
AMTRA	AMTRA093-18	ITA-36	ITA36	BOLD:ABZ3047		612[0n]		Hoplias malabaricus		Universidade Federal do Oeste do Para	This study
AMTRA	AMTRA094-18	ITA-37	ITA37	BOLD:ABZ3047		599[0n]		Hoplias malabaricus		Universidade Federal do Oeste do Para	This study
AMTRA	AMTRA095-18	ITA-38	ITA38	BOLD:ABZ3047		582[0n]		Hoplias malabaricus		Universidade Federal do Oeste do Para	This study
AMTRA	AMTRA096-18	ITA-51	ITA51	BOLD:ABZ3047		612[0n]		Hoplias malabaricus		Universidade Federal do Oeste do Para	This study
AMTRA	AMTRA097-18	ITA-52	ITA52	BOLD:ABZ3047		612[0n]		Hoplias malabaricus		Universidade Federal do Oeste do Para	This study
AMTRA	AMTRA098-18	ITA-53	ITA53	BOLD:ABZ3047		612[0n]		Hoplias malabaricus		Universidade Federal do Oeste do Para	This study
AMTRA	AMTRA099-18	ITA-54	ITA54	BOLD:ABZ3047		617[0n]		Hoplias malabaricus		Universidade Federal do Oeste do Para	This study
AMTRA	AMTRA100-18	ITA-55	ITA55	BOLD:ABZ3047		617[0n]		Hoplias malabaricus		Universidade Federal do Oeste do Para	This study
AMTRA	AMTRA101-18	ITA-106	ITA106	BOLD:ABZ3047		651[0n]		Hoplias malabaricus		Universidade Federal do Oeste do Para	This study
AMTRA	AMTRA102-18	ITA-107	ITA107	BOLD:ABZ3047		651[0n]	24-Sep-2011	Hoplias malabaricus		Universidade Federal do Oeste do Para	This study
AMTRA	AMTRA103-18	ITA-109	ITA109	BOLD:ABZ3047		651[0n]	24-Sep-2011	Hoplias malabaricus		Universidade Federal do Oeste do Para	This study
AMTRA	AMTRA104-18	CRP-4	CRP4	BOLD:ADL3159		651[0n]	20-Jul-2016	Hoplias cf. malabaricus		Universidade Federal do Oeste do Para	This study
AMTRA	AMTRA105-18	CRP-5	CRP5	BOLD:ADL3159		651[0n]	20-Jul-2016	Hoplias cf. malabaricus		Universidade Federal do Oeste do Para	This study
AMTRA	AMTRA106-18	CRP-6	CRP6	BOLD:ADL3159		651[0n]	20-Jul-2016	Hoplias cf. malabaricus		Universidade Federal do Oeste do Para	This study
AMTRA	AMTRA107-18	CRP-7	CRP7	BOLD:ADL3159		651[0n]	20-Jul-2016	Hoplias cf. malabaricus		Universidade Federal do Oeste do Para	This study
AMTRA	AMTRA108-18	CRP-8	CRP8	BOLD:ADL3159		651[0n]	20-Jul-2016	Hoplias cf. malabaricus		Universidade Federal do Oeste do Para	This study
AMTRA	AMTRA109-18	CRP-9	CRP9	BOLD:ADL3159		651[0n]	20-Jul-2016	Hoplias cf. malabaricus		Universidade Federal do Oeste do Para	This study
AMTRA	AMTRA110-18	CRP-10	CRP10	BOLD:ADL3159		651[0n]	20-Jul-2016	Hoplias cf. malabaricus		Universidade Federal do Oeste do Para	This study
AMTRA	AMTRA111-18	CRP-11	CRP11	BOLD:ADL3159		651[0n]	20-Jul-2016	Hoplias cf. malabaricus		Universidade Federal do Oeste do Para	This study
AMTRA	AMTRA112-18	CRP-12	CRP12	BOLD:ADL3159		651[0n]	20-Jul-2016	Hoplias cf. malabaricus		Universidade Federal do Oeste do Para	This study
AMTRA	AMTRA113-18	CRP-13	CRP13	BOLD:ADL3159		651[0n]	20-Jul-2016	Hoplias cf. malabaricus		Universidade Federal do Oeste do Para	This study
AMTRA	AMTRA114-18	CRP-14	CRP14	BOLD:ADL3159		651[0n]	20-Jul-2016	Hoplias cf. malabaricus		Universidade Federal do Oeste do Para	This study
AMTRA	AMTRA115-18	CRP-15	CRP15	BOLD:ADL3159		651[0n]	21-Jul-2016	Hoplias cf. malabaricus		Universidade Federal do Oeste do Para	This study
AMTRA	AMTRA116-18	CRP-17	CRP17	BOLD:ADL3159		651[0n]	21-Jul-2016	Hoplias cf. malabaricus		Universidade Federal do Oeste do Para	This study
AMTRA	AMTRA117-18	CRP-18	CRP18	BOLD:ADL3159		651[0n]	21-Jul-2016	Hoplias cf. malabaricus		Universidade Federal do Oeste do Para	This study
AMTRA	AMTRA118-18	CRP-20	CRP20	BOLD:ADL3159		651[0n]	21-Jul-2016	Hoplias cf. malabaricus		Universidade Federal do Oeste do Para	This study
AMTRA	AMTRA119-19	MCP_1	MCP1	BOLD:ABZ3047		624[0n]		Hoplias malabaricus		Universidade Federal do Oeste do Para	This study
AMTRA	AMTRA120-19	MCP_3	MCP3	BOLD:ABZ3047		624[0n]		Hoplias malabaricus		Universidade Federal do Oeste do Para	This study
AMTRA	AMTRA121-19	MCP_4	MCP4	BOLD:ABZ3047		624[0n]		Hoplias malabaricus		Universidade Federal do Oeste do Para	This study
AMTRA	AMTRA124-19	MCP_8	MCP8	BOLD:ABZ3047		651[0n]		Hoplias malabaricus		Universidade Federal do Oeste do Para	This study
AMTRA	AMTRA184-19	208	GUY 02-09	BOLD:ABZ3047	ANSP	591[0n]	28-Oct-2002	Hoplias malabaricus		Drexel University, Academy of Natural Sciences, Department of Ichthyology	This Study (donation)
AMTRA	AMTRA185-19	ANSP 1201	TCEP 04-55	BOLD:ABZ3047	ANSP	642[0n]	02-Aug-2004	Hoplias malabaricus		Drexel University, Academy of Natural Sciences, Department of Ichthyology	This Study (donation)
AMTRA	AMTRA186-19	4577	PERU 05-01	BOLD:ACF3787	ANSP	642[0n]	03-Aug-2005	Hoplias malabaricus		Drexel University, Academy of Natural Sciences, Department of Ichthyology	This Study (donation)
AMTRA	AMTRA187-19	5808	BR12-05	BOLD:ABZ3047	ANSP	642[0n]	09-Oct-2012	Hoplias malabaricus		Drexel University, Academy of Natural Sciences, Department of Ichthyology	This Study (donation)
AMTRA	AMTRA188-19	9071	iXIN13-EXP1-34	BOLD:ABZ3047	ANSP	642[0n]	24-Sep-2013	Hoplias malabaricus		Drexel University, Academy of Natural Sciences, Department of Ichthyology	This Study (donation)
AMTRA	AMTRA189-19	9095	iXIN13-EXP1-34	BOLD:ABZ3047	ANSP	642[0n]	24-Sep-2013	Hoplias malabaricus		Drexel University, Academy of Natural Sciences, Department of Ichthyology	This Study (donation)
AMTRA	AMTRA190-19	9597	VEN 04-18	BOLD:AEA4944	ANSP	642[0n]	11-Apr-2004	Hoplias malabaricus		Drexel University, Academy of Natural Sciences, Department of Ichthyology	This Study (donation)
AMTRA	AMTRA191-19	10380	iXIN14-EXP2-24	BOLD:ACF3787	ANSP	642[0n]	05-Mar-2014	Hoplias malabaricus		Drexel University, Academy of Natural Sciences, Department of Ichthyology	This Study (donation)
AMTRA	AMTRA192-19	ANSP 11044	GUY 02-09	BOLD:ABZ3047	ANSP	642[0n]	28-Oct-2002	Hoplias malabaricus		Drexel University, Academy of Natural Sciences, Department of Ichthyology	This Study (donation)
AMTRA	AMTRA193-19	11866	iXIN14-EXP3-93	BOLD:ABZ3047	ANSP	642[0n]	20-Nov-2014	Hoplias		Drexel University, Academy of Natural Sciences, Department of Ichthyology	This Study (donation)
AMTRA	AMTRA194-19	12236	iXIN14-EXP3-22	BOLD:ABZ3047	ANSP	642[0n]	04-Nov-2014	Hoplias malabaricus		Drexel University, Academy of Natural Sciences, Department of Ichthyology	This Study (donation)
AMTRA	AMTRA195-19	12273	iXIN14-EXP3-22	BOLD:ABZ3047	ANSP	642[0n]	04-Nov-2014	Hoplias malabaricus		Drexel University, Academy of Natural Sciences, Department of Ichthyology	This Study (donation)
AMTRA	AMTRA196-19	12274	iXIN14-EXP3-22	BOLD:ABZ3047	ANSP	642[0n]	04-Nov-2014	Hoplias malabaricus		Drexel University, Academy of Natural Sciences, Department of Ichthyology	This Study (donation)
AMTRA	AMTRA198-19	12462	iXIN14-EXP3-43	BOLD:ABZ3047	ANSP	642[0n]	10-Nov-2014	Hoplias		Drexel University, Academy of Natural Sciences, Department of Ichthyology	This Study (donation)
AMTRA	AMTRA201-19	13075	VEN 15-06	BOLD:AEB3462	ANSP	642[0n]	08-Apr-2015	Hoplias malabaricus		Drexel University, Academy of Natural Sciences, Department of Ichthyology	This Study (donation)
AMTRA	AMTRA207-19	15024	GUAYA18-P-5	BOLD:AEA5279	IAvH-P	642[0n]	06-Feb-2018	Hoplias malabaricus		Drexel University, Academy of Natural Sciences, Department of Ichthyology	This Study (donation)
AMTRA	AMTRA208-19	15045	GUAYA18-P-11	BOLD:AEA5279	IAvH-P	642[0n]	07-Feb-2018	Hoplias malabaricus		Drexel University, Academy of Natural Sciences, Department of Ichthyology	This Study (donation)
AMTRA	AMTRA209-19	15114	GUAYA18-P-18	BOLD:AEA5279	IAvH-P	642[0n]	12-Feb-2018	Hoplias malabaricus		Drexel University, Academy of Natural Sciences, Department of Ichthyology	This Study (donation)
AMTRA	AMTRA210-19	EEFC-27	EEFC_27	BOLD:ABZ3047		642[0n]	01-Jan-2017	Hoplias malabaricus		Universidade Federal do Maranhao	This Study (donation)
AMTRA	AMTRA211-19	EEFC-32	EEFC_32	BOLD:ABZ3047		642[0n]	01-Jan-2017	Hoplias malabaricus		Universidade Federal do Maranhao	This Study (donation)
AMTRA	AMTRA212-19	2341_1	2341-1	BOLD:ABZ3047		642[0n]	24-Aug-2018	Hoplias malabaricus		Universidade Federal do Maranhao	This Study (donation)
AMTRA	AMTRA213-19	2341_2	2341-2	BOLD:ABZ3047		638[0n]	24-Aug-2018	Hoplias malabaricus		Universidade Federal do Maranhao	This Study (donation)
AMTRA	AMTRA214-19	STM02-1	STM02_1	BOLD:ABZ3047		612[0n]	24-Sep-2019	Hoplias malabaricus		Universidade Federal do Oeste do Para	This study
AMTRA	AMTRA215-19	OBD02-1	OBD02_1	BOLD:AAB1731		602[3n]	25-Sep-2019	Hoplias malabaricus		Universidade Federal do Oeste do Para	This study
AMTRA	AMTRA133-19	CAM_67	CAM67	BOLD:ABZ3047		595[0n]		Hoplias malabaricus		Universidade Federal do Oeste do Para	This study
AMTRA	AMTRA134-19	ILC_34	ILC34	BOLD:ABZ3047		611[0n]		Hoplias malabaricus		Universidade Federal do Oeste do Para	This study
AMTRA	AMTRA135-19	ILC_39	ILC39	BOLD:ACF3787		605[0n]		Hoplias malabaricus		Universidade Federal do Oeste do Para	This study
AMTRA	AMTRA136-19	ILC_60	ILC60	BOLD:ABZ3047		606[0n]		Hoplias malabaricus		Universidade Federal do Oeste do Para	This study
AMTRA	AMTRA137-19	ILC_72	ILC72	BOLD:ABZ3047		608[0n]		Hoplias malabaricus		Universidade Federal do Oeste do Para	This study
AMTRA	AMTRA138-19	SFI_45	SFI45	BOLD:ACF3787		606[0n]		Hoplias malabaricus		Universidade Federal do Oeste do Para	This study
AMTRA	AMTRA140-19	XIG_7	XIG7	BOLD:ABZ3047		606[0n]		Hoplias malabaricus		Universidade Federal do Oeste do Para	This study
AMTRA	AMTRA141-19	XIG_8	XIG8	BOLD:ABZ3047		644[0n]		Hoplias malabaricus		Universidade Federal do Oeste do Para	This study
AMTRA	AMTRA142-19	XIG_10	XIG10	BOLD:ABZ3047		644[0n]		Hoplias malabaricus		Universidade Federal do Oeste do Para	This study
AMTRA	AMTRA143-19	JUA_26	JUA26	BOLD:ABZ3047		608[0n]		Hoplias malabaricus		Universidade Federal do Oeste do Para	This study
AMTRA	AMTRA144-19	JUA_38	JUA38	BOLD:ABZ3047		644[0n]		Hoplias malabaricus		Universidade Federal do Oeste do Para	This study
AMTRA	AMTRA145-19	JUA_40	JUA40	BOLD:ABZ3047		641[0n]		Hoplias malabaricus		Universidade Federal do Oeste do Para	This study
AMTRA	AMTRA146-19	MAI_1	MAI1	BOLD:ABZ3047		641[0n]		Hoplias malabaricus		Universidade Federal do Oeste do Para	This study
AMTRA	AMTRA147-19	MAI_8	MAI8	BOLD:ABZ3047		641[0n]		Hoplias malabaricus		Universidade Federal do Oeste do Para	This study
AMTRA	AMTRA148-19	MAI_13	MAI13	BOLD:ABZ3047		640[0n]		Hoplias malabaricus		Universidade Federal do Oeste do Para	This study
AMTRA	AMTRA149-19	MAI_15	MAI15	BOLD:ABZ3047		641[0n]		Hoplias malabaricus		Universidade Federal do Oeste do Para	This study
AMTRA	AMTRA150-19	MAI_17	MAI17	BOLD:ABZ3047		641[0n]		Hoplias malabaricus		Universidade Federal do Oeste do Para	This study
AMTRA	AMTRA151-19	MAI_18	MAI18	BOLD:ABZ3047		644[0n]		Hoplias malabaricus		Universidade Federal do Oeste do Para	This study
AMTRA	AMTRA153-19	10_195	10195	BOLD:ACF3787		606[0n]		Hoplias malabaricus		Universidade Federal do Oeste do Para	This study
AMTRA	AMTRA154-19	10203	10_203	BOLD:ACF3787		644[0n]		Hoplias malabaricus		Universidade Federal do Oeste do Para	This study
AMTRA	AMTRA155-19	10204	10_204	BOLD:ACF3787		641[0n]		Hoplias malabaricus		Universidade Federal do Oeste do Para	This study
AMTRA	AMTRA156-19	10412	10_412	BOLD:ABZ3047		644[0n]		Hoplias malabaricus		Universidade Federal do Oeste do Para	This study
AMTRA	AMTRA157-19	XIG1	XIG_1	BOLD:ABZ3047		559[0n]		Hoplias malabaricus		Universidade Federal do Oeste do Para	This study
AMTRA	AMTRA160-19	11127	11_127	BOLD:ACF3787		648[0n]		Hoplias malabaricus		Universidade Federal do Oeste do Para	This study
AMTRA	AMTRA161-19	11128	11_128	BOLD:ACF3787		613[0n]		Hoplias malabaricus		Universidade Federal do Oeste do Para	This study
AMTRA	AMTRA162-19	11130	11_130			489[0n]		Hoplias malabaricus		Universidade Federal do Oeste do Para	This study
AMTRA	AMTRA163-19	10_192	10192	BOLD:ACF3787		595[0n]		Hoplias malabaricus		Universidade Federal do Oeste do Para	This study
AMTRA	AMTRA164-19	LGB_P29	LGBP29	BOLD:ABZ3047		612[0n]		Hoplias malabaricus		Universidade Federal do Oeste do Para	This study
AMTRA	AMTRA165-19	LGB_P34	LGBP34	BOLD:ABZ3047		558[0n]		Hoplias malabaricus		Universidade Federal do Oeste do Para	This study
AMTRA	AMTRA167-19	11129	11_129	BOLD:ACF3787		581[0n]		Hoplias malabaricus		Universidade Federal do Oeste do Para	This study
AMTRA	AMTRA168-19	LGB_P49	LGBP49	BOLD:ABZ3047		589[0n]		Hoplias malabaricus		Universidade Federal do Oeste do Para	This study
AMTRA	AMTRA169-19	MCP18	MCP_18	BOLD:ABZ3047		534[0n]		Hoplias malabaricus		Universidade Federal do Oeste do Para	This study
AMTRA	AMTRA170-19	MCP19	MCP_19	BOLD:ABZ3047		546[0n]		Hoplias malabaricus		Universidade Federal do Oeste do Para	This study
AMTRA	AMTRA171-19	MCP20	MCP_20			537[0n]		Hoplias malabaricus		Universidade Federal do Oeste do Para	This study
AMTRA	AMTRA172-19	LGB_P48	LGBP48	BOLD:ABZ3047		559[0n]		Hoplias malabaricus		Universidade Federal do Oeste do Para	This study
AMTRA	AMTRA173-19	LGB_P47	LGBP47	BOLD:ABZ3047		581[0n]		Hoplias malabaricus		Universidade Federal do Oeste do Para	This study
AMTRA	AMTRA174-19	LGB_P50	LGBP50			543[0n]		Hoplias malabaricus		Universidade Federal do Oeste do Para	This study
AMTRA	AMTRA175-19	IPA126	IPA_126			537[0n]		Hoplias malabaricus		Universidade Federal do Oeste do Para	This study
AMTRA	AMTRA176-19	SRS16-1	SRS16_1			502[0n]		Hoplias malabaricus		Universidade Federal do Oeste do Para	This study
AMTRA	AMTRA177-19	L4MF11-1	L4MF11_1	BOLD:ABZ3047		597[0n]		Hoplias malabaricus		Universidade Federal do Oeste do Para	This study
AMTRA	AMTRA178-19	PAR-33	PAR_33	BOLD:ABZ3047		559[0n]		Hoplias malabaricus		Universidade Federal do Oeste do Para	This study
AMTRA	AMTRA181-19	CAM33	CAM_33	BOLD:ABZ3047		558[0n]		Hoplias malabaricus		Universidade Federal do Oeste do Para	This study
AMTRA	AMTRA182-19	VLM23	VLM_23			523[0n]		Hoplias malabaricus		Universidade Federal do Oeste do Para	This study

## Sheet: Voucher Info
Project:	AMTRA (185 records selected)			User:	Karen L A Guimaraes
Created:	2020-07-19
Sample ID	Field ID	Museum ID	Collection Code	Institution Storing
MAI-2	MAI-2			Universidade Federal do Oeste do Para
MAI-3	MAI-3			Universidade Federal do Oeste do Para
MAI-12	MAI-12			Universidade Federal do Oeste do Para
MAI-16	MAI-16			Universidade Federal do Oeste do Para
MAI-21	MAI-21			Universidade Federal do Oeste do Para
MAI-26	MAI-26			Universidade Federal do Oeste do Para
MAI-39	MAI-39			Universidade Federal do Oeste do Para
ALM-1	ALM-1			Universidade Federal do Oeste do Para
ALM-2	ALM-2			Universidade Federal do Oeste do Para
ALM-3	ALM-3			Universidade Federal do Oeste do Para
ALM-4	ALM-4			Universidade Federal do Oeste do Para
ALM-5	ALM-5			Universidade Federal do Oeste do Para
ALM-6	ALM-6			Universidade Federal do Oeste do Para
ALM-7	ALM-7			Universidade Federal do Oeste do Para
ALM-9	ALM-9			Universidade Federal do Oeste do Para
ALM-10	ALM-10			Universidade Federal do Oeste do Para
ALM-11	ALM-11			Universidade Federal do Oeste do Para
ALM-12	ALM-12			Universidade Federal do Oeste do Para
OBI-2	OBI-2			Universidade Federal do Oeste do Para
OBI-4	OBI-4			Universidade Federal do Oeste do Para
OBI-10	OBI-10			Universidade Federal do Oeste do Para
ORX-1	ORX-1			Universidade Federal do Oeste do Para
ORX-3	ORX-3			Universidade Federal do Oeste do Para
ORX-4	ORX-4			Universidade Federal do Oeste do Para
ORX-5	ORX-5			Universidade Federal do Oeste do Para
ORX-7	ORX-7			Universidade Federal do Oeste do Para
JUA-1	JUA-1			Universidade Federal do Oeste do Para
JUA-2	JUA-2			Universidade Federal do Oeste do Para
JUA-3	JUA-3			Universidade Federal do Oeste do Para
JUA-9	JUA-9			Universidade Federal do Oeste do Para
JUA-11	JUA-11			Universidade Federal do Oeste do Para
JUA-13	JUA-13			Universidade Federal do Oeste do Para
JUA-14	JUA-14			Universidade Federal do Oeste do Para
JUA-15	JUA-15			Universidade Federal do Oeste do Para
STM-42	URU-1			Universidade Federal do Oeste do Para
STM-47	URU-2			Universidade Federal do Oeste do Para
STM-48	URU-3			Universidade Federal do Oeste do Para
STM-54	URU-4			Universidade Federal do Oeste do Para
STM-55	URU-5			Universidade Federal do Oeste do Para
STM-61	URU-6			Universidade Federal do Oeste do Para
STM-63	URU-7			Universidade Federal do Oeste do Para
URU-8	URU-8			Universidade Federal do Oeste do Para
OBI-1	OBI-1			Universidade Federal do Oeste do Para
LGB#P-125	IGB-2	UFOPA-I-400	CI-ICTA	Universidade Federal do Oeste do Para
LGB#P-126	IGB-3	UFOPA-I-401	CI-ICTA	Universidade Federal do Oeste do Para
LGB#P-127	IGB-4	UFOPA-I-402	CI-ICTA	Universidade Federal do Oeste do Para
LGB#P-128	IGB-5	UFOPA-I-403	CI-ICTA	Universidade Federal do Oeste do Para
LGB#P-129	IGB-6	UFOPA-I-404	CI-ICTA	Universidade Federal do Oeste do Para
LGB#P-124	IGB-1	UFOPA-I-399	CI-ICTA	Universidade Federal do Oeste do Para
JUA-4	JUA4			Universidade Federal do Oeste do Para
JUA-6	JUA6			Universidade Federal do Oeste do Para
JUA-8	JUA8			Universidade Federal do Oeste do Para
JUA-10	JUA10			Universidade Federal do Oeste do Para
JUA-18	JUA18			Universidade Federal do Oeste do Para
JUA-19	JUA19			Universidade Federal do Oeste do Para
JUA-20	JUA20			Universidade Federal do Oeste do Para
JUA-23	JUA23			Universidade Federal do Oeste do Para
JUA-25	JUA25			Universidade Federal do Oeste do Para
JUA-27	JUA27			Universidade Federal do Oeste do Para
JUA-28	JUA28			Universidade Federal do Oeste do Para
PAR_1	PAR1			Universidade Federal do Oeste do Para
PAR_2	PAR2			Universidade Federal do Oeste do Para
PAR_3	PAR3			Universidade Federal do Oeste do Para
PAR_4	PAR4			Universidade Federal do Oeste do Para
PAR_5	PAR5			Universidade Federal do Oeste do Para
PAR_6	PAR6			Universidade Federal do Oeste do Para
PAR_7	PAR7			Universidade Federal do Oeste do Para
PAR_8	PAR8			Universidade Federal do Oeste do Para
PAR_10	PAR10			Universidade Federal do Oeste do Para
PAR_27	PAR27			Universidade Federal do Oeste do Para
PAR_44	PAR44			Universidade Federal do Oeste do Para
PAR_46	PAR46			Universidade Federal do Oeste do Para
PAR_49	PAR49			Universidade Federal do Oeste do Para
PAR_51	PAR51			Universidade Federal do Oeste do Para
PAR_61	PAR61			Universidade Federal do Oeste do Para
PAR_66	PAR66			Universidade Federal do Oeste do Para
ITA-5	ITA5			Universidade Federal do Oeste do Para
ITA-7	ITA7			Universidade Federal do Oeste do Para
ITA-8	ITA8			Universidade Federal do Oeste do Para
ITA-14	ITA14			Universidade Federal do Oeste do Para
ITA-15	ITA15			Universidade Federal do Oeste do Para
ITA-18	ITA18			Universidade Federal do Oeste do Para
ITA-25	ITA25			Universidade Federal do Oeste do Para
ITA-27	ITA27			Universidade Federal do Oeste do Para
ITA-28	ITA28			Universidade Federal do Oeste do Para
ITA-34	ITA34			Universidade Federal do Oeste do Para
ITA-35	ITA35			Universidade Federal do Oeste do Para
ITA-36	ITA36			Universidade Federal do Oeste do Para
ITA-37	ITA37			Universidade Federal do Oeste do Para
ITA-38	ITA38			Universidade Federal do Oeste do Para
ITA-51	ITA51			Universidade Federal do Oeste do Para
ITA-52	ITA52			Universidade Federal do Oeste do Para
ITA-53	ITA53			Universidade Federal do Oeste do Para
ITA-54	ITA54			Universidade Federal do Oeste do Para
ITA-55	ITA55			Universidade Federal do Oeste do Para
ITA-106	ITA106			Universidade Federal do Oeste do Para
ITA-107	ITA107			Universidade Federal do Oeste do Para
ITA-109	ITA109			Universidade Federal do Oeste do Para
CRP-4	CRP4			Universidade Federal do Oeste do Para
CRP-5	CRP5			Universidade Federal do Oeste do Para
CRP-6	CRP6			Universidade Federal do Oeste do Para
CRP-7	CRP7			Universidade Federal do Oeste do Para
CRP-8	CRP8			Universidade Federal do Oeste do Para
CRP-9	CRP9			Universidade Federal do Oeste do Para
CRP-10	CRP10			Universidade Federal do Oeste do Para
CRP-11	CRP11			Universidade Federal do Oeste do Para
CRP-12	CRP12			Universidade Federal do Oeste do Para
CRP-13	CRP13			Universidade Federal do Oeste do Para
CRP-14	CRP14			Universidade Federal do Oeste do Para
CRP-15	CRP15			Universidade Federal do Oeste do Para
CRP-17	CRP17			Universidade Federal do Oeste do Para
CRP-18	CRP18			Universidade Federal do Oeste do Para
CRP-20	CRP20			Universidade Federal do Oeste do Para
MCP_1	MCP1			Universidade Federal do Oeste do Para
MCP_3	MCP3			Universidade Federal do Oeste do Para
MCP_4	MCP4			Universidade Federal do Oeste do Para
MCP_8	MCP8			Universidade Federal do Oeste do Para
208	GUY 02-09	ANSP	179202 (tag 2183)	Drexel University, Academy of Natural Sciences, Department of Ichthyology
ANSP 1201	TCEP 04-55	ANSP	180739 (tag 4133)	Drexel University, Academy of Natural Sciences, Department of Ichthyology
4577	PERU 05-01	ANSP	182558 (tag P6019)	Drexel University, Academy of Natural Sciences, Department of Ichthyology
5808	BR12-05	ANSP	199643 (tag B2014)	Drexel University, Academy of Natural Sciences, Department of Ichthyology
9071	iXIN13-EXP1-34	ANSP	194535 (tag t1428)	Drexel University, Academy of Natural Sciences, Department of Ichthyology
9095	iXIN13-EXP1-34	ANSP	194535 (tag t1452)	Drexel University, Academy of Natural Sciences, Department of Ichthyology
9597	VEN 04-18	ANSP	179169 (tag V161)	Drexel University, Academy of Natural Sciences, Department of Ichthyology
10380	iXIN14-EXP2-24	ANSP	195269 (tag t2211)	Drexel University, Academy of Natural Sciences, Department of Ichthyology
ANSP 11044	GUY 02-09	ANSP	179202 (tag T2196)	Drexel University, Academy of Natural Sciences, Department of Ichthyology
11866	iXIN14-EXP3-93	ANSP	197476 (tag t4238)	Drexel University, Academy of Natural Sciences, Department of Ichthyology
12236	iXIN14-EXP3-22	ANSP	198188 (tag t3265)	Drexel University, Academy of Natural Sciences, Department of Ichthyology
12273	iXIN14-EXP3-22	ANSP	198188 (tag t3311)	Drexel University, Academy of Natural Sciences, Department of Ichthyology
12274	iXIN14-EXP3-22	ANSP	198188 (tag t3312)	Drexel University, Academy of Natural Sciences, Department of Ichthyology
12462	iXIN14-EXP3-43	ANSP	197898 (tag t3530)	Drexel University, Academy of Natural Sciences, Department of Ichthyology
13075	VEN 15-06	ANSP	198875 (tag t4760)	Drexel University, Academy of Natural Sciences, Department of Ichthyology
15024	GUAYA18-P-5	IAvH-P	tag t8844	Drexel University, Academy of Natural Sciences, Department of Ichthyology
15045	GUAYA18-P-11	IAvH-P	tag t8865	Drexel University, Academy of Natural Sciences, Department of Ichthyology
15114	GUAYA18-P-18	IAvH-P	tag t8933	Drexel University, Academy of Natural Sciences, Department of Ichthyology
EEFC-27	EEFC_27			Universidade Federal do Maranhao
EEFC-32	EEFC_32			Universidade Federal do Maranhao
2341_1	2341-1			Universidade Federal do Maranhao
2341_2	2341-2			Universidade Federal do Maranhao
STM02-1	STM02_1			Universidade Federal do Oeste do Para
OBD02-1	OBD02_1			Universidade Federal do Oeste do Para
CAM_67	CAM67			Universidade Federal do Oeste do Para
ILC_34	ILC34			Universidade Federal do Oeste do Para
ILC_39	ILC39			Universidade Federal do Oeste do Para
ILC_60	ILC60			Universidade Federal do Oeste do Para
ILC_72	ILC72			Universidade Federal do Oeste do Para
SFI_45	SFI45			Universidade Federal do Oeste do Para
XIG_7	XIG7			Universidade Federal do Oeste do Para
XIG_8	XIG8			Universidade Federal do Oeste do Para
XIG_10	XIG10			Universidade Federal do Oeste do Para
JUA_26	JUA26			Universidade Federal do Oeste do Para
JUA_38	JUA38			Universidade Federal do Oeste do Para
JUA_40	JUA40			Universidade Federal do Oeste do Para
MAI_1	MAI1			Universidade Federal do Oeste do Para
MAI_8	MAI8			Universidade Federal do Oeste do Para
MAI_13	MAI13			Universidade Federal do Oeste do Para
MAI_15	MAI15			Universidade Federal do Oeste do Para
MAI_17	MAI17			Universidade Federal do Oeste do Para
MAI_18	MAI18			Universidade Federal do Oeste do Para
10_195	10195			Universidade Federal do Oeste do Para
10203	10_203			Universidade Federal do Oeste do Para
10204	10_204			Universidade Federal do Oeste do Para
10412	10_412			Universidade Federal do Oeste do Para
XIG1	XIG_1			Universidade Federal do Oeste do Para
11127	11_127			Universidade Federal do Oeste do Para
11128	11_128			Universidade Federal do Oeste do Para
11130	11_130			Universidade Federal do Oeste do Para
10_192	10192			Universidade Federal do Oeste do Para
LGB_P29	LGBP29			Universidade Federal do Oeste do Para
LGB_P34	LGBP34			Universidade Federal do Oeste do Para
11129	11_129			Universidade Federal do Oeste do Para
LGB_P49	LGBP49			Universidade Federal do Oeste do Para
MCP18	MCP_18			Universidade Federal do Oeste do Para
MCP19	MCP_19			Universidade Federal do Oeste do Para
MCP20	MCP_20			Universidade Federal do Oeste do Para
LGB_P48	LGBP48			Universidade Federal do Oeste do Para
LGB_P47	LGBP47			Universidade Federal do Oeste do Para
LGB_P50	LGBP50			Universidade Federal do Oeste do Para
IPA126	IPA_126			Universidade Federal do Oeste do Para
SRS16-1	SRS16_1			Universidade Federal do Oeste do Para
L4MF11-1	L4MF11_1			Universidade Federal do Oeste do Para
PAR-33	PAR_33			Universidade Federal do Oeste do Para
CAM33	CAM_33			Universidade Federal do Oeste do Para
VLM23	VLM_23			Universidade Federal do Oeste do Para

## Sheet: Taxonomy
Sample ID	Phylum	Class	Order	Family	Genus	Species	Identifier	Identifier Email	Identification Method	Taxonomy Notes
MAI-2	Chordata	Actinopterygii	Characiformes	Erythrinidae	Hoplias	Hoplias malabaricus	Luis R. Rodrigues	luisreginaldo.ufpa@hotmail.com
MAI-3	Chordata	Actinopterygii	Characiformes	Erythrinidae	Hoplias	Hoplias malabaricus	Luis R. Rodrigues	luisreginaldo.ufpa@hotmail.com
MAI-12	Chordata	Actinopterygii	Characiformes	Erythrinidae	Hoplias	Hoplias malabaricus	Luis R. Rodrigues	luisreginaldo.ufpa@hotmail.com
MAI-16	Chordata	Actinopterygii	Characiformes	Erythrinidae	Hoplias	Hoplias malabaricus	Luis R. Rodrigues	luisreginaldo.ufpa@hotmail.com
MAI-21	Chordata	Actinopterygii	Characiformes	Erythrinidae	Hoplias	Hoplias malabaricus	Luis R. Rodrigues	luisreginaldo.ufpa@hotmail.com
MAI-26	Chordata	Actinopterygii	Characiformes	Erythrinidae	Hoplias	Hoplias malabaricus	Luis R. Rodrigues	luisreginaldo.ufpa@hotmail.com
MAI-39	Chordata	Actinopterygii	Characiformes	Erythrinidae	Hoplias	Hoplias malabaricus	Luis R. Rodrigues	luisreginaldo.ufpa@hotmail.com
ALM-1	Chordata	Actinopterygii	Characiformes	Erythrinidae	Hoplias	Hoplias malabaricus	Luis R. Rodrigues	luisreginaldo.ufpa@hotmail.com
ALM-2	Chordata	Actinopterygii	Characiformes	Erythrinidae	Hoplias	Hoplias malabaricus	Luis R. Rodrigues	luisreginaldo.ufpa@hotmail.com
ALM-3	Chordata	Actinopterygii	Characiformes	Erythrinidae	Hoplias	Hoplias malabaricus	Luis R. Rodrigues	luisreginaldo.ufpa@hotmail.com
ALM-4	Chordata	Actinopterygii	Characiformes	Erythrinidae	Hoplias	Hoplias malabaricus	Luis R. Rodrigues	luisreginaldo.ufpa@hotmail.com
ALM-5	Chordata	Actinopterygii	Characiformes	Erythrinidae	Hoplias	Hoplias malabaricus	Luis R. Rodrigues	luisreginaldo.ufpa@hotmail.com
ALM-6	Chordata	Actinopterygii	Characiformes	Erythrinidae	Hoplias	Hoplias malabaricus	Luis R. Rodrigues	luisreginaldo.ufpa@hotmail.com
ALM-7	Chordata	Actinopterygii	Characiformes	Erythrinidae	Hoplias	Hoplias malabaricus	Luis R. Rodrigues	luisreginaldo.ufpa@hotmail.com
ALM-9	Chordata	Actinopterygii	Characiformes	Erythrinidae	Hoplias	Hoplias malabaricus	Luis R. Rodrigues	luisreginaldo.ufpa@hotmail.com
ALM-10	Chordata	Actinopterygii	Characiformes	Erythrinidae	Hoplias	Hoplias malabaricus	Luis R. Rodrigues	luisreginaldo.ufpa@hotmail.com
ALM-11	Chordata	Actinopterygii	Characiformes	Erythrinidae	Hoplias	Hoplias malabaricus	Luis R. Rodrigues	luisreginaldo.ufpa@hotmail.com
ALM-12	Chordata	Actinopterygii	Characiformes	Erythrinidae	Hoplias	Hoplias malabaricus	Luis R. Rodrigues	luisreginaldo.ufpa@hotmail.com
OBI-2	Chordata	Actinopterygii	Characiformes	Erythrinidae	Hoplias	Hoplias malabaricus	Luis R. Rodrigues	luisreginaldo.ufpa@hotmail.com
OBI-4	Chordata	Actinopterygii	Characiformes	Erythrinidae	Hoplias	Hoplias malabaricus	Luis R. Rodrigues	luisreginaldo.ufpa@hotmail.com
OBI-10	Chordata	Actinopterygii	Characiformes	Erythrinidae	Hoplias	Hoplias malabaricus	Luis R. Rodrigues	luisreginaldo.ufpa@hotmail.com
ORX-1	Chordata	Actinopterygii	Characiformes	Erythrinidae	Hoplias	Hoplias malabaricus	Luis R. Rodrigues	luisreginaldo.ufpa@hotmail.com
ORX-3	Chordata	Actinopterygii	Characiformes	Erythrinidae	Hoplias	Hoplias malabaricus	Luis R. Rodrigues	luisreginaldo.ufpa@hotmail.com
ORX-4	Chordata	Actinopterygii	Characiformes	Erythrinidae	Hoplias	Hoplias malabaricus	Luis R. Rodrigues	luisreginaldo.ufpa@hotmail.com
ORX-5	Chordata	Actinopterygii	Characiformes	Erythrinidae	Hoplias	Hoplias malabaricus	Luis R. Rodrigues	luisreginaldo.ufpa@hotmail.com
ORX-7	Chordata	Actinopterygii	Characiformes	Erythrinidae	Hoplias	Hoplias malabaricus	Luis R. Rodrigues	luisreginaldo.ufpa@hotmail.com
JUA-1	Chordata	Actinopterygii	Characiformes	Erythrinidae	Hoplias	Hoplias malabaricus	Luis R. Rodrigues	luisreginaldo.ufpa@hotmail.com
JUA-2	Chordata	Actinopterygii	Characiformes	Erythrinidae	Hoplias	Hoplias malabaricus	Luis R. Rodrigues	luisreginaldo.ufpa@hotmail.com
JUA-3	Chordata	Actinopterygii	Characiformes	Erythrinidae	Hoplias	Hoplias malabaricus	Luis R. Rodrigues	luisreginaldo.ufpa@hotmail.com
JUA-9	Chordata	Actinopterygii	Characiformes	Erythrinidae	Hoplias	Hoplias malabaricus	Diego Ferreira Marques	diego_marques20@hotmail.com
JUA-11	Chordata	Actinopterygii	Characiformes	Erythrinidae	Hoplias	Hoplias malabaricus	Diego Ferreira Marques	diego_marques20@hotmail.com
JUA-13	Chordata	Actinopterygii	Characiformes	Erythrinidae	Hoplias	Hoplias malabaricus	Diego Ferreira Marques	diego_marques20@hotmail.com
JUA-14	Chordata	Actinopterygii	Characiformes	Erythrinidae	Hoplias	Hoplias malabaricus	Diego Ferreira Marques	diego_marques20@hotmail.com
JUA-15	Chordata	Actinopterygii	Characiformes	Erythrinidae	Hoplias	Hoplias malabaricus	Diego Ferreira Marques	diego_marques20@hotmail.com
STM-42	Chordata	Actinopterygii	Characiformes	Erythrinidae	Hoplias	Hoplias malabaricus	Luis R. Rodrigues	luisreginaldo.ufpa@hotmail.com
STM-47	Chordata	Actinopterygii	Characiformes	Erythrinidae	Hoplias	Hoplias malabaricus	Luis R. Rodrigues	luisreginaldo.ufpa@hotmail.com
STM-48	Chordata	Actinopterygii	Characiformes	Erythrinidae	Hoplias	Hoplias malabaricus	Luis R. Rodrigues	luisreginaldo.ufpa@hotmail.com
STM-54	Chordata	Actinopterygii	Characiformes	Erythrinidae	Hoplias	Hoplias malabaricus	Luis R. Rodrigues	luisreginaldo.ufpa@hotmail.com
STM-55	Chordata	Actinopterygii	Characiformes	Erythrinidae	Hoplias	Hoplias malabaricus	Luis R. Rodrigues	luisreginaldo.ufpa@hotmail.com
STM-61	Chordata	Actinopterygii	Characiformes	Erythrinidae	Hoplias	Hoplias malabaricus	Luis R. Rodrigues	luisreginaldo.ufpa@hotmail.com
STM-63	Chordata	Actinopterygii	Characiformes	Erythrinidae	Hoplias	Hoplias malabaricus	Luis R. Rodrigues	luisreginaldo.ufpa@hotmail.com
URU-8	Chordata	Actinopterygii	Characiformes	Erythrinidae	Hoplias	Hoplias malabaricus	Luis R. Rodrigues	luisreginaldo.ufpa@hotmail.com
OBI-1	Chordata	Actinopterygii	Characiformes	Erythrinidae	Hoplias	Hoplias malabaricus	Luis R. Rodrigues	luisreginaldo.ufpa@hotmail.com
LGB#P-125	Chordata	Actinopterygii	Characiformes	Erythrinidae	Hoplias	Hoplias malabaricus	Frank Raynner	fraynner@yahoo.com.br	Morphology
LGB#P-126	Chordata	Actinopterygii	Characiformes	Erythrinidae	Hoplias	Hoplias malabaricus	Frank Raynner	fraynner@yahoo.com.br	Morphology
LGB#P-127	Chordata	Actinopterygii	Characiformes	Erythrinidae	Hoplias	Hoplias malabaricus	Frank Raynner	fraynner@yahoo.com.br	Morphology
LGB#P-128	Chordata	Actinopterygii	Characiformes	Erythrinidae	Hoplias	Hoplias malabaricus	Frank Raynner	fraynner@yahoo.com.br	Morphology
LGB#P-129	Chordata	Actinopterygii	Characiformes	Erythrinidae	Hoplias	Hoplias malabaricus	Frank Raynner	fraynner@yahoo.com.br	Morphology
LGB#P-124	Chordata	Actinopterygii	Characiformes	Erythrinidae	Hoplias	Hoplias malabaricus	Frank Raynner	fraynner@yahoo.com.br	Morphology
JUA-4	Chordata	Actinopterygii	Characiformes	Erythrinidae	Hoplias	Hoplias malabaricus	Luis R. Rodrigues	luisreginaldo.ufpa@hotmail.com		Taxonomy
JUA-6	Chordata	Actinopterygii	Characiformes	Erythrinidae	Hoplias	Hoplias malabaricus	Luis R. Rodrigues	luisreginaldo.ufpa@hotmail.com		Taxonomy
JUA-8	Chordata	Actinopterygii	Characiformes	Erythrinidae	Hoplias	Hoplias malabaricus	Luis R. Rodrigues	luisreginaldo.ufpa@hotmail.com		Taxonomy
JUA-10	Chordata	Actinopterygii	Characiformes	Erythrinidae	Hoplias	Hoplias malabaricus	Luis R. Rodrigues	luisreginaldo.ufpa@hotmail.com		Taxonomy
JUA-18	Chordata	Actinopterygii	Characiformes	Erythrinidae	Hoplias	Hoplias malabaricus	Luis R. Rodrigues	luisreginaldo.ufpa@hotmail.com		Taxonomy
JUA-19	Chordata	Actinopterygii	Characiformes	Erythrinidae	Hoplias	Hoplias malabaricus	Luis R. Rodrigues	luisreginaldo.ufpa@hotmail.com		Taxonomy
JUA-20	Chordata	Actinopterygii	Characiformes	Erythrinidae	Hoplias	Hoplias malabaricus	Luis R. Rodrigues	luisreginaldo.ufpa@hotmail.com		Taxonomy
JUA-23	Chordata	Actinopterygii	Characiformes	Erythrinidae	Hoplias	Hoplias malabaricus	Luis R. Rodrigues	luisreginaldo.ufpa@hotmail.com		Taxonomy
JUA-25	Chordata	Actinopterygii	Characiformes	Erythrinidae	Hoplias	Hoplias malabaricus	Luis R. Rodrigues	luisreginaldo.ufpa@hotmail.com		Taxonomy
JUA-27	Chordata	Actinopterygii	Characiformes	Erythrinidae	Hoplias	Hoplias malabaricus	Luis R. Rodrigues	luisreginaldo.ufpa@hotmail.com		Taxonomy
JUA-28	Chordata	Actinopterygii	Characiformes	Erythrinidae	Hoplias	Hoplias malabaricus	Luis R. Rodrigues	luisreginaldo.ufpa@hotmail.com		Taxonomy
PAR_1	Chordata	Actinopterygii	Characiformes	Erythrinidae	Hoplias	Hoplias malabaricus	Luis R. Rodrigues	luisreginaldo.ufpa@hotmail.com		Taxonomy
PAR_2	Chordata	Actinopterygii	Characiformes	Erythrinidae	Hoplias	Hoplias malabaricus	Luis R. Rodrigues	luisreginaldo.ufpa@hotmail.com		Taxonomy
PAR_3	Chordata	Actinopterygii	Characiformes	Erythrinidae	Hoplias	Hoplias malabaricus	Luis R. Rodrigues	luisreginaldo.ufpa@hotmail.com		Taxonomy
PAR_4	Chordata	Actinopterygii	Characiformes	Erythrinidae	Hoplias	Hoplias malabaricus	Luis R. Rodrigues	luisreginaldo.ufpa@hotmail.com		Taxonomy
PAR_5	Chordata	Actinopterygii	Characiformes	Erythrinidae	Hoplias	Hoplias malabaricus	Luis R. Rodrigues	luisreginaldo.ufpa@hotmail.com		Taxonomy
PAR_6	Chordata	Actinopterygii	Characiformes	Erythrinidae	Hoplias	Hoplias malabaricus	Luis R. Rodrigues	luisreginaldo.ufpa@hotmail.com		Taxonomy
PAR_7	Chordata	Actinopterygii	Characiformes	Erythrinidae	Hoplias	Hoplias malabaricus	Luis R. Rodrigues	luisreginaldo.ufpa@hotmail.com		Taxonomy
PAR_8	Chordata	Actinopterygii	Characiformes	Erythrinidae	Hoplias	Hoplias malabaricus	Luis R. Rodrigues	luisreginaldo.ufpa@hotmail.com		Taxonomy
PAR_10	Chordata	Actinopterygii	Characiformes	Erythrinidae	Hoplias	Hoplias malabaricus	Luis R. Rodrigues	luisreginaldo.ufpa@hotmail.com		Taxonomy
PAR_27	Chordata	Actinopterygii	Characiformes	Erythrinidae	Hoplias	Hoplias malabaricus	Luis R. Rodrigues	luisreginaldo.ufpa@hotmail.com		Taxonomy
PAR_44	Chordata	Actinopterygii	Characiformes	Erythrinidae	Hoplias	Hoplias malabaricus	Luis R. Rodrigues	luisreginaldo.ufpa@hotmail.com		Taxonomy
PAR_46	Chordata	Actinopterygii	Characiformes	Erythrinidae	Hoplias	Hoplias malabaricus	Luis R. Rodrigues	luisreginaldo.ufpa@hotmail.com		Taxonomy
PAR_49	Chordata	Actinopterygii	Characiformes	Erythrinidae	Hoplias	Hoplias malabaricus	Luis R. Rodrigues	luisreginaldo.ufpa@hotmail.com		Taxonomy
PAR_51	Chordata	Actinopterygii	Characiformes	Erythrinidae	Hoplias	Hoplias malabaricus	Luis R. Rodrigues	luisreginaldo.ufpa@hotmail.com		Taxonomy
PAR_61	Chordata	Actinopterygii	Characiformes	Erythrinidae	Hoplias	Hoplias malabaricus	Luis R. Rodrigues	luisreginaldo.ufpa@hotmail.com		Taxonomy
PAR_66	Chordata	Actinopterygii	Characiformes	Erythrinidae	Hoplias	Hoplias malabaricus	Luis R. Rodrigues	luisreginaldo.ufpa@hotmail.com		Taxonomy
ITA-5	Chordata	Actinopterygii	Characiformes	Erythrinidae	Hoplias	Hoplias malabaricus	Luis R. Rodrigues	luisreginaldo.ufpa@hotmail.com		Taxonomy
ITA-7	Chordata	Actinopterygii	Characiformes	Erythrinidae	Hoplias	Hoplias malabaricus	Luis R. Rodrigues	luisreginaldo.ufpa@hotmail.com		Taxonomy
ITA-8	Chordata	Actinopterygii	Characiformes	Erythrinidae	Hoplias	Hoplias malabaricus	Luis R. Rodrigues	luisreginaldo.ufpa@hotmail.com		Taxonomy
ITA-14	Chordata	Actinopterygii	Characiformes	Erythrinidae	Hoplias	Hoplias malabaricus	Luis R. Rodrigues	luisreginaldo.ufpa@hotmail.com		Taxonomy
ITA-15	Chordata	Actinopterygii	Characiformes	Erythrinidae	Hoplias	Hoplias malabaricus	Luis R. Rodrigues	luisreginaldo.ufpa@hotmail.com		Taxonomy
ITA-18	Chordata	Actinopterygii	Characiformes	Erythrinidae	Hoplias	Hoplias malabaricus	Luis R. Rodrigues	luisreginaldo.ufpa@hotmail.com		Taxonomy
ITA-25	Chordata	Actinopterygii	Characiformes	Erythrinidae	Hoplias	Hoplias malabaricus	Luis R. Rodrigues	luisreginaldo.ufpa@hotmail.com		Taxonomy
ITA-27	Chordata	Actinopterygii	Characiformes	Erythrinidae	Hoplias	Hoplias malabaricus	Luis R. Rodrigues	luisreginaldo.ufpa@hotmail.com		Taxonomy
ITA-28	Chordata	Actinopterygii	Characiformes	Erythrinidae	Hoplias	Hoplias malabaricus	Luis R. Rodrigues	luisreginaldo.ufpa@hotmail.com		Taxonomy
ITA-34	Chordata	Actinopterygii	Characiformes	Erythrinidae	Hoplias	Hoplias malabaricus	Luis R. Rodrigues	luisreginaldo.ufpa@hotmail.com		Taxonomy
ITA-35	Chordata	Actinopterygii	Characiformes	Erythrinidae	Hoplias	Hoplias malabaricus	Luis R. Rodrigues	luisreginaldo.ufpa@hotmail.com		Taxonomy
ITA-36	Chordata	Actinopterygii	Characiformes	Erythrinidae	Hoplias	Hoplias malabaricus	Luis R. Rodrigues	luisreginaldo.ufpa@hotmail.com		Taxonomy
ITA-37	Chordata	Actinopterygii	Characiformes	Erythrinidae	Hoplias	Hoplias malabaricus	Luis R. Rodrigues	luisreginaldo.ufpa@hotmail.com		Taxonomy
ITA-38	Chordata	Actinopterygii	Characiformes	Erythrinidae	Hoplias	Hoplias malabaricus	Luis R. Rodrigues	luisreginaldo.ufpa@hotmail.com		Taxonomy
ITA-51	Chordata	Actinopterygii	Characiformes	Erythrinidae	Hoplias	Hoplias malabaricus	Luis R. Rodrigues	luisreginaldo.ufpa@hotmail.com		Taxonomy
ITA-52	Chordata	Actinopterygii	Characiformes	Erythrinidae	Hoplias	Hoplias malabaricus	Luis R. Rodrigues	luisreginaldo.ufpa@hotmail.com		Taxonomy
ITA-53	Chordata	Actinopterygii	Characiformes	Erythrinidae	Hoplias	Hoplias malabaricus	Luis R. Rodrigues	luisreginaldo.ufpa@hotmail.com		Taxonomy
ITA-54	Chordata	Actinopterygii	Characiformes	Erythrinidae	Hoplias	Hoplias malabaricus	Luis R. Rodrigues	luisreginaldo.ufpa@hotmail.com		Taxonomy
ITA-55	Chordata	Actinopterygii	Characiformes	Erythrinidae	Hoplias	Hoplias malabaricus	Luis R. Rodrigues	luisreginaldo.ufpa@hotmail.com		Taxonomy
ITA-106	Chordata	Actinopterygii	Characiformes	Erythrinidae	Hoplias	Hoplias malabaricus	Luis R. Rodrigues	luisreginaldo.ufpa@hotmail.com		Taxonomy
ITA-107	Chordata	Actinopterygii	Characiformes	Erythrinidae	Hoplias	Hoplias malabaricus	Luis R. Rodrigues	luisreginaldo.ufpa@hotmail.com		Taxonomy
ITA-109	Chordata	Actinopterygii	Characiformes	Erythrinidae	Hoplias	Hoplias malabaricus	Luis R. Rodrigues	luisreginaldo.ufpa@hotmail.com		Taxonomy
CRP-4	Chordata	Actinopterygii	Characiformes	Erythrinidae	Hoplias	Hoplias cf. malabaricus	Luis R. Rodrigues	luisreginaldo.ufpa@hotmail.com		Taxonomy
CRP-5	Chordata	Actinopterygii	Characiformes	Erythrinidae	Hoplias	Hoplias cf. malabaricus	Luis R. Rodrigues	luisreginaldo.ufpa@hotmail.com		Taxonomy
CRP-6	Chordata	Actinopterygii	Characiformes	Erythrinidae	Hoplias	Hoplias cf. malabaricus	Luis R. Rodrigues	luisreginaldo.ufpa@hotmail.com		Taxonomy
CRP-7	Chordata	Actinopterygii	Characiformes	Erythrinidae	Hoplias	Hoplias cf. malabaricus	Luis R. Rodrigues	luisreginaldo.ufpa@hotmail.com		Taxonomy
CRP-8	Chordata	Actinopterygii	Characiformes	Erythrinidae	Hoplias	Hoplias cf. malabaricus	Luis R. Rodrigues	luisreginaldo.ufpa@hotmail.com		Taxonomy
CRP-9	Chordata	Actinopterygii	Characiformes	Erythrinidae	Hoplias	Hoplias cf. malabaricus	Luis R. Rodrigues	luisreginaldo.ufpa@hotmail.com		Taxonomy
CRP-10	Chordata	Actinopterygii	Characiformes	Erythrinidae	Hoplias	Hoplias cf. malabaricus	Luis R. Rodrigues	luisreginaldo.ufpa@hotmail.com		Taxonomy
CRP-11	Chordata	Actinopterygii	Characiformes	Erythrinidae	Hoplias	Hoplias cf. malabaricus	Luis R. Rodrigues	luisreginaldo.ufpa@hotmail.com
CRP-12	Chordata	Actinopterygii	Characiformes	Erythrinidae	Hoplias	Hoplias cf. malabaricus	Luis R. Rodrigues	luisreginaldo.ufpa@hotmail.com
CRP-13	Chordata	Actinopterygii	Characiformes	Erythrinidae	Hoplias	Hoplias cf. malabaricus	Luis R. Rodrigues	luisreginaldo.ufpa@hotmail.com
CRP-14	Chordata	Actinopterygii	Characiformes	Erythrinidae	Hoplias	Hoplias cf. malabaricus	Luis R. Rodrigues	luisreginaldo.ufpa@hotmail.com
CRP-15	Chordata	Actinopterygii	Characiformes	Erythrinidae	Hoplias	Hoplias cf. malabaricus	Luis R. Rodrigues	luisreginaldo.ufpa@hotmail.com
CRP-17	Chordata	Actinopterygii	Characiformes	Erythrinidae	Hoplias	Hoplias cf. malabaricus	Luis R. Rodrigues	luisreginaldo.ufpa@hotmail.com
CRP-18	Chordata	Actinopterygii	Characiformes	Erythrinidae	Hoplias	Hoplias cf. malabaricus	Luis R. Rodrigues	luisreginaldo.ufpa@hotmail.com
CRP-20	Chordata	Actinopterygii	Characiformes	Erythrinidae	Hoplias	Hoplias cf. malabaricus	Luis R. Rodrigues	luisreginaldo.ufpa@hotmail.com
MCP_1	Chordata	Actinopterygii	Characiformes	Erythrinidae	Hoplias	Hoplias malabaricus	Luis R. Rodrigues	luisreginaldo.ufpa@hotmail.com	Taxonomy
MCP_3	Chordata	Actinopterygii	Characiformes	Erythrinidae	Hoplias	Hoplias malabaricus	Luis R. Rodrigues	luisreginaldo.ufpa@hotmail.com	Taxonomy
MCP_4	Chordata	Actinopterygii	Characiformes	Erythrinidae	Hoplias	Hoplias malabaricus	Luis R. Rodrigues	luisreginaldo.ufpa@hotmail.com	Taxonomy
MCP_8	Chordata	Actinopterygii	Characiformes	Erythrinidae	Hoplias	Hoplias malabaricus	Luis R. Rodrigues	luisreginaldo.ufpa@hotmail.com	Taxonomy
208	Chordata	Actinopterygii	Characiformes	Erythrinidae	Hoplias	Hoplias malabaricus	Mark H. Sabaj Perez	sabaj@ansp.org
ANSP 1201	Chordata	Actinopterygii	Characiformes	Erythrinidae	Hoplias	Hoplias malabaricus	Mark H. Sabaj Perez	sabaj@ansp.org
4577	Chordata	Actinopterygii	Characiformes	Erythrinidae	Hoplias	Hoplias malabaricus	Mark H. Sabaj Perez	sabaj@ansp.org
5808	Chordata	Actinopterygii	Characiformes	Erythrinidae	Hoplias	Hoplias malabaricus	Mark H. Sabaj Perez	sabaj@ansp.org
9071	Chordata	Actinopterygii	Characiformes	Erythrinidae	Hoplias	Hoplias malabaricus	Mark H. Sabaj Perez	sabaj@ansp.org
9095	Chordata	Actinopterygii	Characiformes	Erythrinidae	Hoplias	Hoplias malabaricus	Mark H. Sabaj Perez	sabaj@ansp.org
9597	Chordata	Actinopterygii	Characiformes	Erythrinidae	Hoplias	Hoplias malabaricus	Mark H. Sabaj Perez	sabaj@ansp.org
10380	Chordata	Actinopterygii	Characiformes	Erythrinidae	Hoplias	Hoplias malabaricus	Mark H. Sabaj Perez	sabaj@ansp.org
ANSP 11044	Chordata	Actinopterygii	Characiformes	Erythrinidae	Hoplias	Hoplias malabaricus	Mark H. Sabaj Perez	sabaj@ansp.org
11866	Chordata	Actinopterygii	Characiformes	Erythrinidae	Hoplias		Mark H. Sabaj Perez	sabaj@ansp.org
12236	Chordata	Actinopterygii	Characiformes	Erythrinidae	Hoplias	Hoplias malabaricus	Mark H. Sabaj Perez	sabaj@ansp.org
12273	Chordata	Actinopterygii	Characiformes	Erythrinidae	Hoplias	Hoplias malabaricus	Mark H. Sabaj Perez	sabaj@ansp.org
12274	Chordata	Actinopterygii	Characiformes	Erythrinidae	Hoplias	Hoplias malabaricus	Mark H. Sabaj Perez	sabaj@ansp.org
12462	Chordata	Actinopterygii	Characiformes	Erythrinidae	Hoplias		Mark H. Sabaj Perez	sabaj@ansp.org
13075	Chordata	Actinopterygii	Characiformes	Erythrinidae	Hoplias	Hoplias malabaricus	Mark H. Sabaj Perez	sabaj@ansp.org
15024	Chordata	Actinopterygii	Characiformes	Erythrinidae	Hoplias	Hoplias malabaricus
15045	Chordata	Actinopterygii	Characiformes	Erythrinidae	Hoplias	Hoplias malabaricus
15114	Chordata	Actinopterygii	Characiformes	Erythrinidae	Hoplias	Hoplias malabaricus
EEFC-27	Chordata	Actinopterygii	Characiformes	Erythrinidae	Hoplias	Hoplias malabaricus
EEFC-32	Chordata	Actinopterygii	Characiformes	Erythrinidae	Hoplias	Hoplias malabaricus
2341_1	Chordata	Actinopterygii	Characiformes	Erythrinidae	Hoplias	Hoplias malabaricus
2341_2	Chordata	Actinopterygii	Characiformes	Erythrinidae	Hoplias	Hoplias malabaricus
STM02-1	Chordata	Actinopterygii	Characiformes	Erythrinidae	Hoplias	Hoplias malabaricus	Erick CRISTOFORE Guimaraes	erick.ictio@yahoo.com.br
OBD02-1	Chordata	Actinopterygii	Characiformes	Erythrinidae	Hoplias	Hoplias malabaricus	Erick CRISTOFORE Guimaraes	erick.ictio@yahoo.com.br
CAM_67	Chordata	Actinopterygii	Characiformes	Erythrinidae	Hoplias	Hoplias malabaricus	Jonas Oliveira	jonasmamiraua@yahoo.com.br	Taxonomy
ILC_34	Chordata	Actinopterygii	Characiformes	Erythrinidae	Hoplias	Hoplias malabaricus	Jonas Oliveira	jonasmamiraua@yahoo.com.br	Taxonomy
ILC_39	Chordata	Actinopterygii	Characiformes	Erythrinidae	Hoplias	Hoplias malabaricus	Jonas Oliveira	jonasmamiraua@yahoo.com.br	Taxonomy
ILC_60	Chordata	Actinopterygii	Characiformes	Erythrinidae	Hoplias	Hoplias malabaricus	Jonas Oliveira	jonasmamiraua@yahoo.com.br	Taxonomy
ILC_72	Chordata	Actinopterygii	Characiformes	Erythrinidae	Hoplias	Hoplias malabaricus	Jonas Oliveira	jonasmamiraua@yahoo.com.br	Taxonomy
SFI_45	Chordata	Actinopterygii	Characiformes	Erythrinidae	Hoplias	Hoplias malabaricus	Jonas Oliveira	jonasmamiraua@yahoo.com.br	Taxonomy
XIG_7	Chordata	Actinopterygii	Characiformes	Erythrinidae	Hoplias	Hoplias malabaricus	Luis R. Rodrigues	luisreginaldo.ufpa@hotmail.com	Taxonomy
XIG_8	Chordata	Actinopterygii	Characiformes	Erythrinidae	Hoplias	Hoplias malabaricus	Luis R. Rodrigues	luisreginaldo.ufpa@hotmail.com	Taxonomy
XIG_10	Chordata	Actinopterygii	Characiformes	Erythrinidae	Hoplias	Hoplias malabaricus	Luis R. Rodrigues	luisreginaldo.ufpa@hotmail.com	Taxonomy
JUA_26	Chordata	Actinopterygii	Characiformes	Erythrinidae	Hoplias	Hoplias malabaricus	Luis R. Rodrigues	luisreginaldo.ufpa@hotmail.com	Taxonomy
JUA_38	Chordata	Actinopterygii	Characiformes	Erythrinidae	Hoplias	Hoplias malabaricus	Luis R. Rodrigues	luisreginaldo.ufpa@hotmail.com	Taxonomy
JUA_40	Chordata	Actinopterygii	Characiformes	Erythrinidae	Hoplias	Hoplias malabaricus	Luis R. Rodrigues	luisreginaldo.ufpa@hotmail.com	Taxonomy
MAI_1	Chordata	Actinopterygii	Characiformes	Erythrinidae	Hoplias	Hoplias malabaricus	Luis R. Rodrigues	luisreginaldo.ufpa@hotmail.com	Taxonomy
MAI_8	Chordata	Actinopterygii	Characiformes	Erythrinidae	Hoplias	Hoplias malabaricus	Luis R. Rodrigues	luisreginaldo.ufpa@hotmail.com	Taxonomy
MAI_13	Chordata	Actinopterygii	Characiformes	Erythrinidae	Hoplias	Hoplias malabaricus	Luis R. Rodrigues	luisreginaldo.ufpa@hotmail.com	Taxonomy
MAI_15	Chordata	Actinopterygii	Characiformes	Erythrinidae	Hoplias	Hoplias malabaricus	Luis R. Rodrigues	luisreginaldo.ufpa@hotmail.com	Taxonomy
MAI_17	Chordata	Actinopterygii	Characiformes	Erythrinidae	Hoplias	Hoplias malabaricus	Luis R. Rodrigues	luisreginaldo.ufpa@hotmail.com	Taxonomy
MAI_18	Chordata	Actinopterygii	Characiformes	Erythrinidae	Hoplias	Hoplias malabaricus	Luis R. Rodrigues	luisreginaldo.ufpa@hotmail.com	Taxonomy
10_195	Chordata	Actinopterygii	Characiformes	Erythrinidae	Hoplias	Hoplias malabaricus	Luis R. Rodrigues	luisreginaldo.ufpa@hotmail.com	Taxonomy
10203	Chordata	Actinopterygii	Characiformes	Erythrinidae	Hoplias	Hoplias malabaricus	Luis R. Rodrigues	luisreginaldo.ufpa@hotmail.com	Taxonomy
10204	Chordata	Actinopterygii	Characiformes	Erythrinidae	Hoplias	Hoplias malabaricus	Luis R. Rodrigues	luisreginaldo.ufpa@hotmail.com	Taxonomy
10412	Chordata	Actinopterygii	Characiformes	Erythrinidae	Hoplias	Hoplias malabaricus	Luis R. Rodrigues	luisreginaldo.ufpa@hotmail.com	Taxonomy
XIG1	Chordata	Actinopterygii	Characiformes	Erythrinidae	Hoplias	Hoplias malabaricus	Luis R. Rodrigues	luisreginaldo.ufpa@hotmail.com	Taxonomy
11127	Chordata	Actinopterygii	Characiformes	Erythrinidae	Hoplias	Hoplias malabaricus	Luis R. Rodrigues	luisreginaldo.ufpa@hotmail.com	Taxonomy
11128	Chordata	Actinopterygii	Characiformes	Erythrinidae	Hoplias	Hoplias malabaricus	Luis R. Rodrigues	luisreginaldo.ufpa@hotmail.com	Taxonomy
11130	Chordata	Actinopterygii	Characiformes	Erythrinidae	Hoplias	Hoplias malabaricus	Luis R. Rodrigues	luisreginaldo.ufpa@hotmail.com	Taxonomy
10_192	Chordata	Actinopterygii	Characiformes	Erythrinidae	Hoplias	Hoplias malabaricus	Luis R. Rodrigues	luisreginaldo.ufpa@hotmail.com	Taxonomy
LGB_P29	Chordata	Actinopterygii	Characiformes	Erythrinidae	Hoplias	Hoplias malabaricus	Luis R. Rodrigues	luisreginaldo.ufpa@hotmail.com	Taxonomy
LGB_P34	Chordata	Actinopterygii	Characiformes	Erythrinidae	Hoplias	Hoplias malabaricus	Luis R. Rodrigues	luisreginaldo.ufpa@hotmail.com	Taxonomy
11129	Chordata	Actinopterygii	Characiformes	Erythrinidae	Hoplias	Hoplias malabaricus	Luis R. Rodrigues	luisreginaldo.ufpa@hotmail.com	Taxonomy
LGB_P49	Chordata	Actinopterygii	Characiformes	Erythrinidae	Hoplias	Hoplias malabaricus	Luis R. Rodrigues	luisreginaldo.ufpa@hotmail.com	Taxonomy
MCP18	Chordata	Actinopterygii	Characiformes	Erythrinidae	Hoplias	Hoplias malabaricus	Luis R. Rodrigues	luisreginaldo.ufpa@hotmail.com	Taxonomy
MCP19	Chordata	Actinopterygii	Characiformes	Erythrinidae	Hoplias	Hoplias malabaricus	Luis R. Rodrigues	luisreginaldo.ufpa@hotmail.com	Taxonomy
MCP20	Chordata	Actinopterygii	Characiformes	Erythrinidae	Hoplias	Hoplias malabaricus	Luis R. Rodrigues	luisreginaldo.ufpa@hotmail.com	Taxonomy
LGB_P48	Chordata	Actinopterygii	Characiformes	Erythrinidae	Hoplias	Hoplias malabaricus	Luis R. Rodrigues	luisreginaldo.ufpa@hotmail.com	Taxonomy
LGB_P47	Chordata	Actinopterygii	Characiformes	Erythrinidae	Hoplias	Hoplias malabaricus	Luis R. Rodrigues	luisreginaldo.ufpa@hotmail.com	Taxonomy
LGB_P50	Chordata	Actinopterygii	Characiformes	Erythrinidae	Hoplias	Hoplias malabaricus	Luis R. Rodrigues	luisreginaldo.ufpa@hotmail.com	Taxonomy
IPA126	Chordata	Actinopterygii	Characiformes	Erythrinidae	Hoplias	Hoplias malabaricus	Karen L A Guimaraes	karenlarissa_23@hotmail.com	Identification BOLD
SRS16-1	Chordata	Actinopterygii	Characiformes	Erythrinidae	Hoplias	Hoplias malabaricus	Karen L A Guimaraes	karenlarissa_23@hotmail.com	Identification BOLD
L4MF11-1	Chordata	Actinopterygii	Characiformes	Erythrinidae	Hoplias	Hoplias malabaricus	Karen L A Guimaraes	karenlarissa_23@hotmail.com	Identification BOLD
PAR-33	Chordata	Actinopterygii	Characiformes	Erythrinidae	Hoplias	Hoplias malabaricus	Karen L A Guimaraes	karenlarissa_23@hotmail.com	Identification BOLD
CAM33	Chordata	Actinopterygii	Characiformes	Erythrinidae	Hoplias	Hoplias malabaricus	Karen L A Guimaraes	karenlarissa_23@hotmail.com	Identification BOLD
VLM23	Chordata	Actinopterygii	Characiformes	Erythrinidae	Hoplias	Hoplias malabaricus	Karen L A Guimaraes	karenlarissa_23@hotmail.com	Identification BOLD

## Sheet: Specimen Details
Sample ID	Sex	Reproduction	Life Stage	Extra Info	Notes	Tissue Descriptor
MAI-2	F	S	A			muscle
MAI-3	M	S	A			muscle
MAI-12		S	A			muscle
MAI-16	M	S	A			muscle
MAI-21	F	S	A			muscle
MAI-26	F	S	A			muscle
MAI-39	F	S	A			muscle
ALM-1	F	S	A			muscle
ALM-2	M	S	A			muscle
ALM-3	M	S	A			muscle
ALM-4	F	S	A			muscle
ALM-5	F	S	A			muscle
ALM-6	M	S	A			muscle
ALM-7	F	S	A			muscle
ALM-9	F	S	A			muscle
ALM-10	F	S	A			muscle
ALM-11	F	S	A			muscle
ALM-12	F	S	A			muscle
OBI-2		S	A			muscle
OBI-4		S	A			muscle
OBI-10	M	S	A			muscle
ORX-1	F	S	A			muscle
ORX-3	F	S	A			muscle
ORX-4	M	S	A			muscle
ORX-5	F	S	A			muscle
ORX-7	M	S	A			muscle
JUA-1		S	A			muscle
JUA-2		S	A			muscle
JUA-3		S	A			muscle
JUA-9	M	S	A			muscle
JUA-11	F	S	A			muscle
JUA-13	M	S	A			muscle
JUA-14	M	S	A			muscle
JUA-15	M	S	A			muscle
STM-42	F	S	A			muscle
STM-47	M	S	A			muscle
STM-48	M	S	A			muscle
STM-54	F	S	A			muscle
STM-55	F	S	A			muscle
STM-61	M	S	A			muscle
STM-63	F	S	A			muscle
URU-8		S	A			muscle
OBI-1		S	A			muscle
LGB#P-125		S	Adult			Heart
LGB#P-126		S	Adult			Heart
LGB#P-127		S	Adult			Heart
LGB#P-128		S	Adult			Heart
LGB#P-129		S	Adult			Heart
LGB#P-124		S	Adult			Heart
JUA-4						muscle
JUA-6						muscle
JUA-8						muscle
JUA-10						muscle
JUA-18						muscle
JUA-19						muscle
JUA-20						muscle
JUA-23						muscle
JUA-25						muscle
JUA-27						muscle
JUA-28						muscle
PAR_1	F		Adult	Ovate		muscle
PAR_2						muscle
PAR_3						muscle
PAR_4						muscle
PAR_5						muscle
PAR_6						muscle
PAR_7						muscle
PAR_8						muscle
PAR_10						muscle
PAR_27	F					muscle
PAR_44						muscle
PAR_46						muscle
PAR_49						muscle
PAR_51						muscle
PAR_61						muscle
PAR_66						muscle
ITA-5						muscle
ITA-7						muscle
ITA-8						muscle
ITA-14						muscle
ITA-15						muscle
ITA-18						muscle
ITA-25						muscle
ITA-27						muscle
ITA-28						muscle
ITA-34						muscle
ITA-35						muscle
ITA-36						muscle
ITA-37						muscle
ITA-38						muscle
ITA-51						muscle
ITA-52						muscle
ITA-53						muscle
ITA-54						muscle
ITA-55						muscle
ITA-106						muscle
ITA-107	M					muscle
ITA-109	M					muscle
CRP-4						muscle
CRP-5						muscle
CRP-6						muscle
CRP-7						muscle
CRP-8						muscle
CRP-9						muscle
CRP-10						muscle
CRP-11
CRP-12
CRP-13
CRP-14
CRP-15	M
CRP-17	F
CRP-18	M
CRP-20
MCP_1						muscle
MCP_3						muscle
MCP_4						muscle
MCP_8						muscle
208
ANSP 1201
4577
5808
9071
9095
9597
10380
ANSP 11044
11866
12236
12273
12274
12462
13075
15024
15045
15114
EEFC-27
EEFC-32
2341_1
2341_2
STM02-1
OBD02-1
CAM_67						muscle
ILC_34						muscle
ILC_39						muscle
ILC_60						muscle
ILC_72						muscle
SFI_45						muscle
XIG_7						muscle
XIG_8						muscle
XIG_10						muscle
JUA_26						muscle
JUA_38						muscle
JUA_40						muscle
MAI_1						muscle
MAI_8						muscle
MAI_13						muscle
MAI_15						muscle
MAI_17						muscle
MAI_18						muscle
10_195						muscle
10203						muscle
10204						muscle
10412						muscle
XIG1						muscle
11127						muscle
11128						muscle
11130						muscle
10_192						muscle
LGB_P29						muscle
LGB_P34						muscle
11129						muscle
LGB_P49						muscle
MCP18						muscle
MCP19						muscle
MCP20						muscle
LGB_P48						muscle
LGB_P47						muscle
LGB_P50						muscle
IPA126						muscle
SRS16-1						muscle
L4MF11-1						muscle
PAR-33						muscle
CAM33						muscle
VLM23						muscle

## Sheet: Collection Data
Sample ID	Collectors	Collection Date	Country/Ocean	State/Province	Region	Sector	Exact Site	Lat	Lon	Elev	Depth	Elevation Precision	Depth Precision	GPS Source	Coordinate Accuracy	Event Time	Collection Date Accuracy	Habitat	Sampling Protocol	Collection Notes	Site Code	Collection Event ID
MAI-2	LRRR; DFM	28-Feb-2008	Brazil	Para	Amazonas	Lower Amazonas	Maica Lake
MAI-3	LRRR; DFM	28-Feb-2008	Brazil	Para	Amazonas	Lower Amazonas	Maica Lake
MAI-12	LRRR; DFM	18-Oct-2008	Brazil	Para	Amazonas	Lower Amazonas	Maica Lake
MAI-16	LRRR; DFM	18-Oct-2008	Brazil	Para	Amazonas	Lower Amazonas	Maica Lake
MAI-21	LRRR; DFM	18-Oct-2008	Brazil	Para	Amazonas	Lower Amazonas	Maica Lake
MAI-26	LRRR; DFM	18-Oct-2008	Brazil	Para	Amazonas	Lower Amazonas	Maica Lake
MAI-39	LRRR; DFM	18-Oct-2008	Brazil	Para	Amazonas	Lower Amazonas	Maica Lake
ALM-1	DFM	30-Jul-2010	Brazil	Para	Amazonas	Lower Amazonas	Almeirim
ALM-2	DFM	30-Jul-2010	Brazil	Para	Amazonas	Lower Amazonas	Almeirim
ALM-3	DFM	30-Jul-2010	Brazil	Para	Amazonas	Lower Amazonas	Almeirim
ALM-4	DFM	30-Jul-2010	Brazil	Para	Amazonas	Lower Amazonas	Almeirim
ALM-5	DFM	30-Jul-2010	Brazil	Para	Amazonas	Lower Amazonas	Almeirim
ALM-6	DFM	30-Jul-2010	Brazil	Para	Amazonas	Lower Amazonas	Almeirim
ALM-7	DFM	30-Jul-2010	Brazil	Para	Amazonas	Lower Amazonas	Almeirim
ALM-9	DFM	30-Jul-2010	Brazil	Para	Amazonas	Lower Amazonas	Almeirim
ALM-10	DFM	30-Jul-2010	Brazil	Para	Amazonas	Lower Amazonas	Almeirim
ALM-11	DFM	30-Jul-2010	Brazil	Para	Amazonas	Lower Amazonas	Almeirim
ALM-12	DFM	30-Jul-2010	Brazil	Para	Amazonas	Lower Amazonas	Almeirim
OBI-2	LRRR; DFM	15-Apr-2009	Brazil	Para	Amazonas	Lower Amazonas	Obidos
OBI-4	LRRR; DFM	03-Jun-2009	Brazil	Para	Amazonas	Lower Amazonas	Obidos
OBI-10	LRRR; DFM	15-Nov-2009	Brazil	Para	Amazonas	Lower Amazonas	Obidos
ORX-1	LRRR	08-Aug-2008	Brazil	Para	Amazonas	Lower Amazonas	Oriximina
ORX-3	LRRR	08-Aug-2008	Brazil	Para	Amazonas	Lower Amazonas	Oriximina
ORX-4	LRRR	08-Aug-2008	Brazil	Para	Amazonas	Lower Amazonas	Oriximina
ORX-5	LRRR	08-Aug-2008	Brazil	Para	Amazonas	Lower Amazonas	Oriximina
ORX-7	LRRR	08-Aug-2008	Brazil	Para	Amazonas	Lower Amazonas	Oriximina
JUA-1	LRRR	27-Sep-2007	Brazil	Para	Tapajós River	Lower Tapajós	Jua Lake
JUA-2	LRRR	27-Sep-2007	Brazil	Para	Tapajós River	Lower Tapajós	Jua Lake
JUA-3	LRRR	20-Oct-2008	Brazil	Para	Tapajós River	Lower Tapajós	Jua Lake
JUA-9	LRRR; DFM	02-Feb-2010	Brazil	Para	Tapajós River	Lower Tapajós	Jua Lake
JUA-11	LRRR; DFM	02-Feb-2010	Brazil	Para	Tapajós River	Lower Tapajós	Jua Lake
JUA-13	LRRR; DFM	02-Feb-2010	Brazil	Para	Tapajós River	Lower Tapajós	Jua Lake
JUA-14	LRRR; DFM	18-Jun-2010	Brazil	Para	Tapajós River	Lower Tapajós	Jua Lake
JUA-15	LRRR; DFM	18-Jun-2010	Brazil	Para	Tapajós River	Lower Tapajós	Jua Lake
STM-42	LRRR	03-Jun-2004	Brazil	Para	Amazonas	Lower Amazonas River	Santarém, Igarapé Urumari
STM-47	LRRR	17-Jun-2004	Brazil	Para	Amazonas	Lower Amazonas River	Santarém, Igarapé Urumari
STM-48	LRRR	17-Jun-2004	Brazil	Para	Amazonas	Lower Amazonas River	Santarém, Igarapé Urumari
STM-54	LRRR	25-Nov-2007	Brazil	Para	Amazonas	Lower Amazonas River	Santarém, Igarapé Urumari
STM-55	LRRR	25-Nov-2007	Brazil	Para	Amazonas	Lower Amazonas River	Santarém, Igarapé Urumari
STM-61	LRRR	15-May-2007	Brazil	Para	Amazonas	Lower Amazonas River	Santarém, Igarapé Urumari
STM-63	LRRR	14-Jun-2007	Brazil	Para	Amazonas	Lower Amazonas River	Santarém, Igarapé Urumari
URU-8	LRRR		Brazil	Para	Amazonas	Lower Amazonas	Santarém, Igarapé Urumari
OBI-1	LRRR; DFM	15-Apr-2009	Brazil	Para	Amazonas	Lower Amazonas	Obidos
LGB#P-125	Marcos P.A.S.:Luis R.R.R.: Erika M.	28-Sep-2012	Brazil	Para	Santarem	Rod. Santarem-Cuiaba (Br 163, Km84)	Igarape Branco	-3.051	-54.925					Garmin eTrex
LGB#P-126	Marcos P.A.S.:Luis R.R.R.: Erika M.	28-Sep-2012	Brazil	Para	Santarem	Rod. Santarem-Cuiaba (Br 163, Km84)	Igarape Branco	-3.051	-54.925					Garmin eTrex
LGB#P-127	Marcos P.A.S.:Luis R.R.R.: Erika M.	28-Sep-2012	Brazil	Para	Santarem	Rod. Santarem-Cuiaba (Br 163, Km84)	Igarape Branco	-3.051	-54.925					Garmin eTrex
LGB#P-128	Marcos P.A.S.:Luis R.R.R.: Erika M.	28-Sep-2012	Brazil	Para	Santarem	Rod. Santarem-Cuiaba (Br 163, Km84)	Igarape Branco	-3.051	-54.925					Garmin eTrex
LGB#P-129	Marcos P.A.S.:Luis R.R.R.: Erika M.	28-Sep-2012	Brazil	Para	Santarem	Rod. Santarem-Cuiaba (Br 163, Km84)	Igarape Branco	-3.051	-54.925					Garmin eTrex
LGB#P-124	Marcos P.A.S.:Luis R.R.R.: Erika M.	28-Sep-2012	Brazil	Para	Santarem	Rod. Santarem-Cuiaba (Br 163, Km84)	Igarape Branco	-3.051	-54.925					Garmin eTrex
JUA-4	LRRR: DFM		Brazil	Para	Santarem	Tapajos river	Jua lake	-2.44444	-54.7892
JUA-6	LRRR: DFM		Brazil	Para	Santarem	Tapajos river	Jua lake	-2.44444	-54.7892
JUA-8	LRRR: DFM		Brazil	Para	Santarem	Tapajos river	Jua lake	-2.44444	-54.7892
JUA-10	LRRR: DFM		Brazil	Para	Santarem	Tapajos river	Jua lake	-2.44444	-54.7892
JUA-18	LRRR: DFM		Brazil	Para	Santarem	Tapajos river	Jua lake	-2.44444	-54.7892
JUA-19	LRRR: DFM		Brazil	Para	Santarem	Tapajos river	Jua lake	-2.44444	-54.7892
JUA-20	LRRR: DFM		Brazil	Para	Santarem	Tapajos river	Jua lake	-2.44444	-54.7892
JUA-23	LRRR: DFM		Brazil	Para	Santarem	Tapajos river	Jua lake	-2.44444	-54.7892
JUA-25	LRRR: DFM		Brazil	Para	Santarem	Tapajos river	Jua lake	-2.44444	-54.7892
JUA-27	LRRR: DFM		Brazil	Para	Santarem	Tapajos river	Jua lake	-2.44444	-54.7892
JUA-28	LRRR: DFM		Brazil	Para	Santarem	Tapajos river	Jua lake	-2.44444	-54.7892
PAR_1		16-Dec-2016	Brazil	Para	Paraua	Tapajos river		-2.80225	-55.1782
PAR_2	LRRR: Felipe Afonso	15-Dec-2016	Brazil	Para	Paraua	Tapajos river		-2.80225	-55.1782
PAR_3		15-Dec-2016	Brazil	Para	Paraua	Tapajos river		-2.80225	-55.1782
PAR_4		15-Dec-2016	Brazil	Para	Paraua	Tapajos river		-2.80225	-55.1782
PAR_5		15-Dec-2016	Brazil	Para	Paraua	Tapajos river		-2.80225	-55.1782
PAR_6		15-Dec-2016	Brazil	Para	Paraua	Tapajos river		-2.80225	-55.1782
PAR_7		15-Dec-2016	Brazil	Para	Paraua	Tapajos river		-2.80225	-55.1782
PAR_8		15-Dec-2016	Brazil	Para	Paraua	Tapajos river		-2.80225	-55.1782
PAR_10		15-Dec-2016	Brazil	Para	Paraua	Tapajos river		-2.80225	-55.1782
PAR_27		16-Dec-2016	Brazil	Para	Paraua	Tapajos river	Inajatuba	-2.80225	-55.1782
PAR_44		17-Dec-2016	Brazil	Para	Paraua	Tapajos river	Inajatuba	-2.80225	-55.1782
PAR_46		17-Dec-2016	Brazil	Para	Paraua	Tapajos river	Inajatuba	-2.80225	-55.1782
PAR_49		17-Dec-2016	Brazil	Para	Paraua	Tapajos river	Inajatuba	-2.80225	-55.1782
PAR_51		15-Dec-2017	Brazil	Para	Paraua	Tapajos river	Inajatuba	-2.80225	-55.1782
PAR_61		16-Dec-2016	Brazil	Para	Paraua	Tapajos river	lieutenant`s lake	-2.80225	-55.1782
PAR_66		16-Dec-2016	Brazil	Para	Paraua	Tapajos river	lieutenant`s lake	-2.80225	-55.1782
ITA-5			Brazil	Para	Itaituba	Tapajos river	Miritituba (`Bem bom` lake)	-4.308	-55.9836
ITA-7			Brazil	Para	Itaituba	Tapajos river	Miritituba (`Bem bom` lake)	-4.308	-55.9836
ITA-8			Brazil	Para	Itaituba	Tapajos river	Miritituba (`Bem bom` lake)	-4.308	-55.9836
ITA-14			Brazil	Para	Itaituba	Tapajos river	Miritituba (`Bem bom` lake)	-4.308	-55.9836
ITA-15			Brazil	Para	Itaituba	Tapajos river	Miritituba (`Bem bom` lake)	-4.308	-55.9836
ITA-18			Brazil	Para	Itaituba	Tapajos river	Miritituba (`Bem bom` lake)	-4.308	-55.9836
ITA-25			Brazil	Para	Itaituba	Tapajos river	Miritituba (`Bem bom` lake)	-4.308	-55.9836
ITA-27			Brazil	Para	Itaituba	Tapajos river	Miritituba (`Bem bom` lake)	-4.308	-55.9836
ITA-28			Brazil	Para	Itaituba	Tapajos river	Miritituba (`Bem bom` lake)	-4.308	-55.9836
ITA-34			Brazil	Para	Itaituba	Tapajos river	Miritituba (`Bem bom` lake)	-4.308	-55.9836
ITA-35			Brazil	Para	Itaituba	Tapajos river	Miritituba (`Bem bom` lake)	-4.308	-55.9836
ITA-36			Brazil	Para	Itaituba	Tapajos river	Miritituba (`Bem bom` lake)	-4.308	-55.9836
ITA-37			Brazil	Para	Itaituba	Tapajos river	Miritituba (`Bem bom` lake)	-4.308	-55.9836
ITA-38			Brazil	Para	Itaituba	Tapajos river	Miritituba (`Bem bom` lake)	-4.308	-55.9836
ITA-51			Brazil	Para	Itaituba	Tapajos river	Miritituba (`Bem bom` lake)	-4.308	-55.9836
ITA-52			Brazil	Para	Itaituba	Tapajos river	Miritituba (`Bem bom` lake)	-4.308	-55.9836
ITA-53			Brazil	Para	Itaituba	Tapajos river	Miritituba (`Bem bom` lake)	-4.308	-55.9836
ITA-54			Brazil	Para	Itaituba	Tapajos river	Miritituba (`Bem bom` lake)	-4.308	-55.9836
ITA-55			Brazil	Para	Itaituba	Tapajos river	Miritituba (`Bem bom` lake)	-4.308	-55.9836
ITA-106			Brazil	Para	Itaituba	Tapajos river	Miritituba (`Bem bom` lake)	-4.308	-55.9836
ITA-107		24-Sep-2011	Brazil	Para	Itaituba	Tapajos river	Miritituba (`Bem bom` lake)	-4.308	-55.9836
ITA-109		24-Sep-2011	Brazil	Para	Itaituba	Tapajos river	Miritituba (`Bem bom` lake)	-4.308	-55.9836
CRP-4	LRRR: JLS: CDLS	20-Jul-2016	Brazil	Para	Vila do Creporizao	Crepori river	Mr. Pena lake	-6.82014	-56.848	162
CRP-5	LRRR: JLS: CDLS	20-Jul-2016	Brazil	Para	Vila do Creporizao	Crepori river	Quintal da Sra Maria Brito (Rua principal)	-6.82014	-56.848	162
CRP-6	LRRR: JLS: CDLS	20-Jul-2016	Brazil	Para	Vila do Creporizao	Crepori river	Quintal da Sra Maria Brito (Rua principal)	-6.82014	-56.848	162
CRP-7	LRRR: JLS: CDLS	20-Jul-2016	Brazil	Para	Vila do Creporizao	Crepori river	Quintal da Sra Maria Brito (Rua principal)	-6.82014	-56.848	162
CRP-8	LRRR: JLS: CDLS	20-Jul-2016	Brazil	Para	Vila do Creporizao	Crepori river	Quintal da Sra Maria Brito (Rua principal)	-6.82014	-56.848	162
CRP-9	LRRR: JLS: CDLS	20-Jul-2016	Brazil	Para	Vila do Creporizao	Crepori river	Quintal da Sra Maria Brito (Rua principal)	-6.82014	-56.848	162
CRP-10	LRRR: JLS: CDLS	20-Jul-2016	Brazil	Para	Vila do Creporizao	Crepori river	Quintal da Sra Maria Brito (Rua principal)	-6.82014	-56.848	162
CRP-11	LRRR: JLS: CDLS	20-Jul-2016	Brazil	Para	Vila do Creporizao	Crepori river	Quintal da Sra Maria Brito (Rua principal)	-6.82014	-56.848	162
CRP-12	LRRR: JLS: CDLS	20-Jul-2016	Brazil	Para	Vila do Creporizao	Crepori river	Quintal da Sra Maria Brito (Rua principal)	-6.82014	-56.848	162
CRP-13	LRRR: JLS: CDLS	20-Jul-2016	Brazil	Para	Vila do Creporizao	Crepori river	Quintal da Sra Maria Brito (Rua principal)	-6.82014	-56.848	162
CRP-14	LRRR: JLS: CDLS	20-Jul-2016	Brazil	Para	Vila do Creporizao	Crepori river	Quintal da Sra Maria Brito (Rua principal)	-6.82014	-56.848	162
CRP-15	LRRR: JLS: CDLS	21-Jul-2016	Brazil	Para	Vila do Creporizao	Crepori river	Mr. Pena lake	-6.82014	-56.848	162
CRP-17	LRRR: JLS: CDLS	21-Jul-2016	Brazil	Para	Vila do Creporizao	Crepori river	Mr. Pena lake	-6.82014	-56.848	162
CRP-18	LRRR: JLS: CDLS	21-Jul-2016	Brazil	Para	Vila do Creporizao	Crepori river	Mr. Pena lake	-6.82014	-56.848	162
CRP-20	LRRR: JLS: CDLS	21-Jul-2016	Brazil	Para	Vila do Creporizao	Crepori river	`Creporizao` lake	-6.82014	-56.848	162
MCP_1	Luis Rodrigues		Brazil	Amapá	Macapá	Amazonas Estuary	Vicosa Island
MCP_3	Luis Rodrigues		Brazil	Amapá	Macapá	Amazonas Estuary	Vicosa Island
MCP_4	Luis Rodrigues		Brazil	Amapá	Macapá	Amazonas Estuary	Vicosa Island
MCP_8	Luis Rodrigues		Brazil	Amapá	Macapá	Amazonas Estuary	Vicosa Island
208	M. Sabaj, J. Armbruster, M.Thomas, D. Werneke, C. Allison, C. Chin, D. Arjoon	28-Oct-2002	Guyana		Rupununi		Two Puddle Creek (creek trib to Rupununi River), road crossing 1.9 km W of Karanambo Ranch	3.75306	-59.3272
ANSP 1201	M. Sabaj, L. Sousa, L. deSouza, M. Arce et al.	02-Aug-2004	Peru	Madre de Dios			Rio Acre (Purus Dr.), at town of Inapari on border with Brazil.	-10.9442	-69.5775
4577	M. Sabaj, C. Perez, A. Bullard, C. DoNascimiento, O. Castillo, S. Snyder	03-Aug-2005	Peru	Loreto				-3.7525	-73.2833											Exact Site: Rio Nanay (Amazonas Dr.), large beach (left bank) at village of Pampa Chica, 4.54 km W of Iquitos: approx. 11 river km upstream from confluence with Rio Amazonas
5808	M.H. Sabaj, M. Arce, L. Sousa and ornamental fishermen Dani & Edson	09-Oct-2012	Brazil	Pará			rio Iriri (Xingu Dr.), ca. 8 km upstream from confluence with rio Xingu	-3.82336	-52.6775
9071	M.H. Sabaj, A. Goncalves, N.K.Lujan, D.B. Fitzgerald, P.Madoka Ito, A. Oliveira, R. Robles & fishermen	24-Sep-2013	Brazil	Pará			rio Xingu, vicinity of campsite 11 on downstream end of public beach along right bank, ca. 3 km downstream of Porto de Moz.	-1.73175	-52.2544
9095	M.H. Sabaj, A. Goncalves, N.K.Lujan, D.B. Fitzgerald, P.Madoka Ito, A. Oliveira, R. Robles & fishermen	24-Sep-2013	Brazil	Pará			rio Xingu, vicinity of campsite 11 on downstream end of public beach along right bank, ca. 3 km downstream of Porto de Moz.	-1.73175	-52.2544
9597	M.H. Sabaj, N.K. Lujan, D.C.Werneke et al.	11-Apr-2004	Venezuela	Amazonas			Rio Manapiare (Ventuari-Orinoco Dr.), at mouth of Cano Yutaje, 14 km northwest of San Juan de Manapiare.	5.43667	-66.1125
10380		05-Mar-2014	Brazil	Para				-1.92872	-52.1728											Collectors: M. Arce, A.P. Goncalves, J.A.S. Zuanon, D.B. Fitzgerald, R.Robles, D.R.G. Ribeiro, L.M.Sousa & fishermen D. Rodrigues da Costa (Dani), D. Rodrigues da Costa (Ronca), N. da Silva Balao (Nelson) & A. Silva de Oliveira (Tonho). | Exact site: rio Xingu, at mouth of right bank igarape, ca. 21 km south-southeast (upstream) of Porto de Moz.
ANSP 11044	M. Sabaj, J. Armbruster, M.Thomas, D. Werneke, C. Allison,C. Chin, D. Arjoon	28-Oct-2002	Guyana				Two Puddle Creek (creek trib to Rupununi River), road crossing 1.9 km W of Karanambo Ranch.	3.75306	-59.3272
11866		20-Nov-2014	Brazil	Para				-2.88983	-51.9416											Collectors: M.H. Sabaj, L.M. Sousa, A.P.Goncalves, D.B. Fitzgerald, R.Ota, I. Soares, M. Santos, H.Gimenes Jr., J. Tiemann, K.S.Cummings, M.C. DreherMansur, L. Rapp Py-Daniel, J.G.Lundberg & fishermen | Exact Site: igarape Itaubinha, left bank trib rio Xingu ca. 8 km east of Vitoria do Xingu.
12236		04-Nov-2014	Brazil	Para				-3.56244	-52.3918											Collectors: M.H. Sabaj Perez, L.M. Sousa,A.P. Goncalves, D.B. Fitzgerald,V. Machado, P.M. Ito, A.Oliveira, R. Oliveira, H. Gimenes Jr., A. Carvalho-Batista, M.Hardman, K. Winemiller & fishermen | Exact Site: large shallow lake on island in left major braid of rio Xingu, ca. 40 km south-southwest of Altamira
12273		04-Nov-2014	Brazil	Para				-3.56244	-52.3918											Collectors: M.H. Sabaj Perez, L.M. Sousa,A.P. Goncalves, D.B. Fitzgerald,V. Machado, P.M. Ito, A.Oliveira, R. Oliveira, H. Gimenes Jr., A. Carvalho-Batista, M.Hardman, K. Winemiller & fishermen | Exact Site: large shallow lake on island in left major braid of rio Xingu, ca. 40 km south-southwest of Altamira
12274		04-Nov-2014	Brazil	Para				-3.56244	-52.3918											Collectors: M.H. Sabaj Perez, L.M. Sousa,A.P. Goncalves, D.B. Fitzgerald,V. Machado, P.M. Ito, A.Oliveira, R. Oliveira, H. Gimenes Jr., A. Carvalho-Batista, M.Hardman, K. Winemiller & fishermen | Exact Site: large shallow lake on island in left major braid of rio Xingu, ca. 40 km south-southwest of Altamira
12462		10-Nov-2014	Brazil	Para				-3.59725	-51.8417											Collectors: M.H. Sabaj Perez, L.M. Sousa,A.P. Goncalves, D.B. Fitzgerald,V. Machado, P.M. Ito, A.Oliveira, H. Gimenes Jr., M.Hardman, J. Tiemann, K.S.Cummings, M.C. Dreher Mansur & fishermen | Exact Site: narrow (upstream) end of shallow lake on large island in rio Xingu, ca. 58 km southeast of Altamira.
13075		08-Apr-2015	Venezuela	Apure				7.84403	-67.3902											Collectors: M.H. Sabaj, M. Bernt, O. Castillo & local fishermen Jose de Jesus Martinez (pilot), Jose de Jesus Martinez, Jr., Rafael Waldino Chavez, & Jhonnys Lusandro Hortinez | Exact Site: rio Apure, small shallow inlet along shore, ca. 7 km downstream of Aeropuerto Las Flecheras, ca. 11 km east-southeast of Puente Maria Nieves, San Fernando de Apure.
15024		06-Feb-2018	Colombia	Meta				2.29383	-73.8694											Collectors: M.H. Sabaj, C. Dosnascimiento, Lina M. Mesa Salazar, Monica A. Morales, Jorge Garcia Melo,Cristian Enrique Granados Martinez, Marcela Nunez,Carlos Andres Lasso Alcala and fishermen Darwin Bocanegra, Felipe Perdomo, Duberney Rayo, Juan Carlos and Eugenio Lomelin. | Exact Site: cano Temblon about 200 m above confluence with left bank of rio Guayabero (Guaviare-Orinoco Dr.), downstream o…
15045		07-Feb-2018	Colombia	Meta				2.29197	-73.8696											Collectors: M.H. Sabaj, C. Dosnascimiento, Lina M. Mesa Salazar, Monica A. Morales, Jorge Garcia Melo,Cristian Enrique Granados Martinez, Marcela Nunez,Carlos Andres Lasso Alcala and fishermen Darwin Bocanegra, Felipe Perdomo, Duberney Rayo, Juan Carlos and Eugenio Lomelin. | Exact Site: cano Temblon (mouth), left bank trib rio Guayabero (Guaviare-Orinoco Dr.), downstream of base camp 1.
15114		12-Feb-2018	Colombia	Meta				2.55033	-73.9409											Collectors: M.H. Sabaj, C. Dosnascimiento, Lina M. Mesa Salazar, Monica A. Morales, Jorge Garcia Melo,Cristian Enrique Granados Martinez, Marcela Nunez,Carlos Andres Lasso Alcala and fishermen Darwin Bocanegra, Felipe Perdomo, Duberney Rayo, Juan Carlos and Eugenio Lomelin. | Exact Site: cano San Jose, left bank trib rio Duda (GuayuaberoGuaviareOrinoco Dr.).
EEFC-27	Guimaraes E. C. & Brito P. S.	01-Jan-2017	Brazil	Maranhao	Bom Jesus das Selvas	Pindare-Mearim	Pindare River	-4.39777	-46.8426
EEFC-32	Guimaraes E. C. & Brito P. S.	01-Jan-2017	Brazil	Tocantins	Sao Pedro de Agua Branca		Igarape Papagaio	-5.14981	-48.3761
2341_1	Guimaraes E. C. & Brito P. S.	24-Aug-2018	Brazil	Maranhao	Pinheiro	Pericuma River basin		-2.51175	-44.9445
2341_2	Guimaraes E. C. & Brito P. S.	24-Aug-2018	Brazil	Maranhao	Pinheiro	Pericuma River basin		-2.51175	-44.9445
STM02-1	Guimaraes E. C. & Brito P. S.	24-Sep-2019	Brazil	Pará	Santarem	Tapajos River	Igarape do Jua	-2.44464	-54.7893
OBD02-1	Guimaraes E. C. & Brito P. S.	25-Sep-2019	Brazil	Pará	Obidos	Amazonas		-1.73492	-55.5155
CAM_67			Brazil	Pará	Aracampina	Amazonas river	lower Amazonas floodplain
ILC_34			Brazil	Pará	Ilha do Carmo Community	Amazonas river	Igapo das Lontras, lower Amazonas floodplain	-2.02707	-54.7553
ILC_39			Brazil	Pará	Ilha do Carmo Community	Amazonas river	Campo das Lontras, lower Amazonas floodplain	-2.02628	-54.7547
ILC_60			Brazil	Pará	Ilha do Carmo Community	Amazonas river	Igapo das Lontras, lower Amazonas floodplain	-2.02707	-54.7553
ILC_72			Brazil	Pará	Ilha do Carmo Community	Amazonas river	lower Amazonas floodplain	-2.04295	-54.6113
SFI_45			Brazil	Pará	Sao Francisco Community	Amazonas river	Sistema de lagos Itamaraca, Igapo do lago preto, lower Amazonas floodplain	-2.10955	-55.1718
XIG_7			Brazil	Pará	Altamira	Xingu river
XIG_8			Brazil	Pará	Altamira	Xingu river
XIG_10			Brazil	Pará	Altamira	Xingu river
JUA_26			Brazil	Pará	Santarem	Confluence Tapajos and Amazonas River	Jua lake	2.44444	-54.7892
JUA_38			Brazil	Pará	Santarem	Confluence Tapajos and Amazonas River	Jua lake	2.44444	-54.7892
JUA_40			Brazil	Pará	Santarem	Confluence Tapajos and Amazonas River	Jua lake	2.44444	-54.7892
MAI_1			Brazil	Pará	Santarem	Amazonas river	Maica lake
MAI_8			Brazil	Pará	Santarem	Amazonas river	Maica lake
MAI_13			Brazil	Pará	Santarem	Amazonas river	Maica lake
MAI_15			Brazil	Pará	Santarem	Amazonas river	Maica lake
MAI_17			Brazil	Pará	Santarem	Amazonas river	Maica lake
MAI_18			Brazil	Pará	Santarem	Amazonas river	Maica lake
10_195			Brazil	Amazonas	Manaus	Negro river	Catalao lake	-3.16306	-59.9081
10203			Brazil	Amazonas	Manaus	Negro river	Catalao lake	-3.16306	-59.9081
10204			Brazil	Amazonas	Manaus	Negro river	Catalao lake	-3.16306	-59.9081
10412			Brazil	Amazonas	Manaus	Negro river	Catalao lake	-3.16306	-59.9081
XIG1			Brazil	Pará	Altamira	Xingu river
11127			Brazil	Amazonas	Manaus	Negro river	Catalao lake	-3.16306	-59.9081
11128			Brazil	Amazonas	Manaus	Negro river	Catalao lake	-3.16306	-59.9081
11130			Brazil	Amazonas	Manaus	Negro river	Catalao lake	-3.16306	-59.9081
10_192			Brazil	Amazonas	Manaus	Negro river	Catalao lake	-3.16306	-59.9081
LGB_P29			Brazil	Pará	Braganca	Patal River
LGB_P34			Brazil	Pará	Braganca	Jiquiri River
11129			Brazil	Amazonas	Manaus	Negro river	Catalao lake	-3.16306	-59.9081
LGB_P49			Brazil	Pará	Braganca	Jiquiri River
MCP18			Brazil	Amapá	Macapa	Amazonas Estuary	Vicosa Island
MCP19			Brazil	Amapá	Macapa	Amazonas Estuary	Vicosa Island
MCP20			Brazil	Amapá	Macapa	Amazonas Estuary	Vicosa Island
LGB_P48			Brazil	Pará	Braganca	Jiquiri River
LGB_P47			Brazil	Pará	Braganca	Jiquiri River
LGB_P50			Brazil	Pará	Braganca	Jiquiri River
IPA126			Brazil	Pará	Santarém	Comunidade Ipanema	Canal do Lago da Maria
SRS16-1			Brazil	Pará	Santarém	Alter do Chão road	Sonrisal Strem	-2.5375	-54.924
L4MF11-1			Brazil	Pará	Santarém	Alter do Chão road	UDV Stream	-2.48058	-54.7886
PAR-33			Brazil	Pará	Santarém	Tapajos river	Parauá, Inajatuba Lake	-2.8876	-55.1861
CAM33			Brazil	Pará	Santarém	Comunidade Aracampina	Igapo Santissimo	-2.43833	-54.3233
VLM23			Brazil	Pará	Igarapé Miri	Lower Tocantins River	Maiuata Village	-2.0792	-49.0168
