# Supplementary material for: DNA barcoding and phylogeography of the Hoplias malabaricus species complex
Source: Sci Rep. 2022 Mar 28;12:5288. doi: 10.1038/s41598-022-09121-z (PMC8960906; doi:10.1038/s41598-022-09121-z)
Supplement: Supplementary file 3 — Supplementary Information 3. [file 41598_2022_9121_MOESM3_ESM.xlsx]

## Sheet: Plan1
DNA barcoding and phylogeography of the Hoplias malabaricus species complex.
Guimarães KLA; Lima MP; Santana DJ; Souza MFB; Barbosa RS; Rodrigues LRR
Laboratório de Genética e Biodiversidade (LGBio), Universidade Federal do Oeste do Pará (UFOPA), Santarém, Pará, Brazil
Correspondence and requests for materials should be addressed to K.L.A.G. (e-mail: karen.guimaraes.bio@gmail.com)
Supplementary Data S3: COI haplotypes and geographic information of Hoplias malabaricus sensu stricto (BIN ABZ3047).
Sample ID	Haplotype	Long	Lat	Basin/Locality
ANGBF33222-19	1	-44.3489	-6.36194	Western Northeast Atlantic
ANGBF33223-19	1	-44.2492	-6.02583	Western Northeast Atlantic
ANGBF33224-19	1	-44.2492	-6.02583	Western Northeast Atlantic
ANGBF33226-19	1	-43.4147	-4.89167	Western Northeast Atlantic
ANGBF33227-19	1	-43.4147	-4.89167	Western Northeast Atlantic
ANGBF33228-19	2	-40.518	-11.18	East Atlantic
ANGBF33229-19	2	-40.518	-11.18	East Atlantic
ANGBF33230-19	2	-40.518	-11.18	East Atlantic
ANGBF33231-19	2	-40.518	-11.18	East Atlantic
ANGBF33233-19	1	-40.518	-11.18	East Atlantic
ANGBF33234-19	1	-40.518	-11.18	East Atlantic
ANGBF33235-19	1	-40.518	-11.18	East Atlantic
ANGBF33237-19	1	-40.518	-11.18	East Atlantic
BBF109-13	3	-66.369	-11.419	Madeira River
BBF110-13	3	-66.369	-11.419	Madeira River
BBF111-13	4	-66.297	-11.267	Madeira River
BBF112-13	5	-65.907	-10.756	Madeira River
BFFDF148-19	1	-47.3965	-15.6305	São Francisco basin
BSB280-10	1	-44.667	-17.602	São Francisco basin
BSB281-10	6	-44.667	-17.602	São Francisco basin
BSB282-10	1	-44.651	-17.585	São Francisco basin
BSB283-10	6	-44.169	-17.984	São Francisco basin
BSB285-10	1	-45.404	-19.764	São Francisco basin
BSB455-10	1	-45.694	-16.152	São Francisco basin
BSB461-10	1	-45.694	-16.152	São Francisco basin
BSB462-10	1	-44.637	-15.672	São Francisco basin
BSB492-10	7	-44.637	-15.672	São Francisco basin
HPRB061-17	8	-52.0525	4.4978333	Guiana Shield
HPRB062-17	9	-53.0380	5.4298333	Guiana Shield
HPRB063-17	9	-54.8336	5.3155556	Guiana Shield
HPRB064-17	10	-55.4333	4.1833333	Guiana Shield
HPRB065-17	9	-54.8336	5.3155556	Guiana Shield
HPRB066-17	11	-52.2327	5.1258333	Guiana Shield
HPRB067-17	9	-55.2831	5.1191111	Guiana Shield
HPRB068-17	8	-52.0525	4.4978333	Guiana Shield
HPRB069-17	12	-55.7641	4.4283611	Guiana Shield
HPRB070-17	9	-55.8048	5.2325833	Guiana Shield
HPRB071-17	13	-57.1631	4.4505833	Guiana Shield
HPRB073-17	9	-55.4191	3.1783333	Guiana Shield
HPRB076-17	9	-53.4686	5.5493889	Guiana Shield
HPRB078-17	14	-55.7641	4.4283611	Guiana Shield
HPRB079-17	12	-55.8033	4.2906944	Guiana Shield
HPRB081-17	9	-55.2831	5.1191111	Guiana Shield
HPRB102-17	15	-64.4157	-9.4528	Madeira River
HPRB103-17	16	-63.4983	-8.32775	Madeira River
HPRB104-17	17	-63.0509	-7.36422	Madeira River
HPRB105-17	18	-63.0509	-7.36423	Madeira River
HPRB075-17	9	-55.7641	4.4283611	Guiana Shield
ITAPE101-15	19	-44.2408	-2.94	Western Northeast Atlantic
JEQUI041-12	1	-42.68	-16.729	East Atlantic
JEQUI092-12	1	-42.456	-17.049	East Atlantic
JEQUI093-12	1	-42.456	-17.049	East Atlantic
JEQUI094-12	1	-42.456	-17.049	East Atlantic
JEQUI131-12	1	-42.5866	-16.731	East Atlantic
JEQUI210-13	1	-42.815	-16.588	East Atlantic
ANGBF33225-19	1	-43.4147	-4.89167	East Atlantic
ANGBF33232-19	2	-40.518	-11.18	East Atlantic
ANGBF33236-19	1	-40.518	-11.18	East Atlantic
HPRB060-17	9	-52.6905	5.1518056	Guiana Shield
HPRB072-17	9	-55.8048	5.2325833	Guiana Shield
HPRB074-17	9	-52.6905	5.1518056	Guiana Shield
HPRB077-17	10	-55.1008	5.2444444	Guiana Shield
HPRB080-17	20	-57.1917	4.42275	Guiana Shield
HPRB082-17	21	-55.4191	3.1783333	Guiana Shield
HPRB083-17	21	-55.4191	3.1783333	Guiana Shield
HPRB084-17	21	-55.8033	4.2906944	Guiana Shield
HPRB106-17	18	-63.0509	-7.36423	Madeira River
ITAPE096-15	19	-44.2408	-2.94	Western Northeast Atlantic
JEQUI095-12	1	-42.456	-17.049	East Atlantic
MK047736.1 BOLD:ABZ3047 CON01	22	-39.035	-14.47	East Atlantic
MK047737.1 BOLD:ABZ3047 CON02	22	-39.035	-14.47	East Atlantic
MK047738.1 voucher CON03	23	-39.035	-14.47	East Atlantic
MK047739.1 voucher CON04	22	-39.035	-14.47	East Atlantic
MK047740.1 voucher CON05	22	-39.035	-14.47	East Atlantic
MK047741.1 voucher CON06	1	-39.035	-14.47	East Atlantic
MK047742.1 voucher CON07	1	-39.035	-14.47	East Atlantic
MK047743.1 voucher CON08	24	-39.035	-14.47	East Atlantic
MK047744.1 voucher CON09	24	-39.035	-14.47	East Atlantic
MK047725.1 voucher PIR1221	25	-37.255	-6.57	Eastern Northeast Atlantic
MK047726.1 voucher PIR1222	25	-37.255	-6.57	Eastern Northeast Atlantic
MK047727.1 voucher PIR1223	25	-37.255	-6.57	Eastern Northeast Atlantic
MK047728.1 voucher PIR1209	25	-37.255	-6.57	Eastern Northeast Atlantic
MK047729.1 voucher PIR1210	25	-37.255	-6.57	Eastern Northeast Atlantic
MK047719.1 voucher JAG2981	26	-37.888	-4.93	Eastern Northeast Atlantic
MK047720.1 voucher JAG1055	27	-37.888	-4.93	Eastern Northeast Atlantic
MK047721.1 voucher JAG1056	27	-40.124	-6.6	Eastern Northeast Atlantic
MK047722.1 voucher JAG2982	26	-40.124	-6.6	Eastern Northeast Atlantic
MK047723.1 voucher JAG1069	28	-40.124	-6.6	Eastern Northeast Atlantic
MK047724.1 voucher JAG2983	29	-40.124	-6.6	Eastern Northeast Atlantic
MK047731.1 voucher PAN989	30	-45.579	-9.87	Parnaiba basin
MK047732.1 voucher PAN995	1	-45.579	-9.87	Parnaiba basin
MK047733.1 voucher PAN1042	1	-35.998	-7.52	Eastern Northeast Atlantic
MK047734.1 voucher PAN1035	26	-36.123	-7.48	Eastern Northeast Atlantic
MK047735.1 voucher PAN2196	26	-36.123	-7.48	Eastern Northeast Atlantic
MK047736.1 voucher CON01	22	-35.998	-7.52	Eastern Northeast Atlantic
MK072566.1 voucher PB2196	26	-35.998	-7.52	Eastern Northeast Atlantic
MK072552.1 voucher SOBRA1	1	-39.464	-8.56	São Francisco basin
MK072553.1 voucher SF2490	1	-36.777	-10.22	São Francisco basin
MK072554.1 voucher SOBRA2	24	-40.823	-9.45	São Francisco basin
MK072555.1 voucher SOBRA3	31	-40.823	-9.45	São Francisco basin
MK072556.1 voucher SOBRA4	1	-36.777	-10.22	São Francisco basin
MK072557.1 voucher SF2188	6	-36.777	-10.22	São Francisco basin
MK072558.1 voucher SOBRA5	32	-40.823	-9.45	São Francisco basin
MK072559.1 voucher SF2520	24	-40.823	-9.45	São Francisco basin
MK072560.1 voucher SOBRA6	24	-40.823	-9.45	São Francisco basin
MK072561.1 voucher SOBRA7	24	-39.31	-8.514	São Francisco basin
MK072562.1 voucher SF1738	24	-40.823	-9.45	São Francisco basin
MK072563.1 voucher SOBRA8	24	-40.823	-9.45	São Francisco basin
MK072564.1 voucher SOBRA9	24	-36.777	-10.22	São Francisco basin
MK072565.1 voucher SF1739	24	-40.823	-9.45	São Francisco basin
ANGBF56621-19	1	-47.3965	-15.6305	São Francisco basin
AMTRA001-11	33	-54.5357	-2.474483	Amazonas River and confluences
AMTRA004-11	34	-54.5357	-2.474483	Amazonas River and confluences
AMTRA006-11	35	-54.5357	-2.474483	Amazonas River and confluences
AMTRA007-11	35	-54.5357	-2.474483	Amazonas River and confluences
AMTRA011-11	34	-52.6049	-1.609267	Amazonas River and confluences
AMTRA014-11	16	-52.6049	-1.609267	Amazonas River and confluences
AMTRA015-11	34	-52.6049	-1.609267	Amazonas River and confluences
AMTRA016-11	36	-52.6049	-1.609267	Amazonas River and confluences
AMTRA019-11	34	-52.6049	-1.609267	Amazonas River and confluences
AMTRA021-11	37	-55.5206	-1.936819	Amazonas River and confluences
AMTRA032-11	35	-55.8699	-1.775078	Amazonas River and confluences
AMTRA034-11	35	-55.8699	-1.775078	Amazonas River and confluences
AMTRA035-11	35	-55.8699	-1.775078	Amazonas River and confluences
AMTRA038-11	38	-54.7865	-2.440650	Amazonas River and confluences
AMTRA039-11	38	-54.7865	-2.440650	Amazonas River and confluences
AMTRA040-11	39	-54.7865	-2.440650	Amazonas River and confluences
AMTRA041-11	38	-54.7865	-2.440650	Amazonas River and confluences
AMTRA042-11	38	-54.7865	-2.440650	Amazonas River and confluences
AMTRA043-11	40	-54.7865	-2.440650	Amazonas River and confluences
AMTRA044-11	34	-54.7865	-2.440650	Amazonas River and confluences
AMTRA045-11	34	-54.7865	-2.440650	Amazonas River and confluences
AMTRA047-11	41	-54.6685	-2.413828	Amazonas River and confluences
AMTRA048-11	42	-54.6685	-2.413828	Amazonas River and confluences
AMTRA049-11	43	-54.6685	-2.413828	Amazonas River and confluences
AMTRA050-11	44	-54.6685	-2.413828	Amazonas River and confluences
AMTRA051-11	45	-54.6685	-2.413828	Amazonas River and confluences
AMTRA053-11	44	-54.6685	-2.413828	Amazonas River and confluences
AMTRA054-11	44	-55.5206	-1.936819	Amazonas River and confluences
IGTAP065-13	46	-54.925	-3.051	Amazonas River and confluences
IGTAP066-13	46	-54.925	-3.051	Amazonas River and confluences
IGTAP067-13	46	-54.925	-3.051	Amazonas River and confluences
IGTAP068-13	46	-54.925	-3.051	Amazonas River and confluences
IGTAP069-13	46	-54.925	-3.051	Amazonas River and confluences
IGTAP064-13	46	-54.925	-3.051	Amazonas River and confluences
AMTRA055-18	38	-54.7865	-2.440650	Amazonas River and confluences
AMTRA056-18	38	-54.7865	-2.440650	Amazonas River and confluences
AMTRA057-18	48	-54.7865	-2.440650	Amazonas River and confluences
AMTRA058-18	38	-54.7865	-2.440650	Amazonas River and confluences
AMTRA059-18	38	-54.7865	-2.440650	Amazonas River and confluences
AMTRA060-18	38	-54.7865	-2.440650	Amazonas River and confluences
AMTRA061-18	38	-54.7865	-2.440650	Amazonas River and confluences
AMTRA062-18	38	-54.7865	-2.440650	Amazonas River and confluences
AMTRA063-18	38	-54.7865	-2.440650	Amazonas River and confluences
AMTRA064-18	38	-54.7865	-2.440650	Amazonas River and confluences
AMTRA065-18	38	-54.7865	-2.440650	Amazonas River and confluences
AMTRA066-18	39	-55.1782	-2.80225	Tapajós River
AMTRA067-18	39	-55.1782	-2.80225	Tapajós River
AMTRA068-18	39	-55.1782	-2.80225	Tapajós River
AMTRA069-18	39	-55.1782	-2.80225	Tapajós River
AMTRA070-18	39	-55.1782	-2.80225	Tapajós River
AMTRA071-18	39	-55.1782	-2.80225	Tapajós River
AMTRA072-18	39	-55.1782	-2.80225	Tapajós River
AMTRA073-18	39	-55.1782	-2.80225	Tapajós River
AMTRA074-18	39	-55.1782	-2.80225	Tapajós River
AMTRA075-18	39	-55.1782	-2.80225	Tapajós River
AMTRA076-18	39	-55.1782	-2.80225	Tapajós River
AMTRA077-18	39	-55.1782	-2.80225	Tapajós River
AMTRA078-18	39	-55.1782	-2.80225	Tapajós River
AMTRA079-18	39	-55.1782	-2.80225	Tapajós River
AMTRA080-18	39	-55.1782	-2.80225	Tapajós River
AMTRA081-18	39	-55.1782	-2.80225	Tapajós River
AMTRA082-18	49	-55.9836	-4.308	Tapajós River
AMTRA083-18	50	-55.9836	-4.308	Tapajós River
AMTRA084-18	39	-55.9836	-4.308	Tapajós River
AMTRA085-18	39	-55.9836	-4.308	Tapajós River
AMTRA086-18	39	-55.9836	-4.308	Tapajós River
AMTRA087-18	39	-55.9836	-4.308	Tapajós River
AMTRA088-18	39	-55.9836	-4.308	Tapajós River
AMTRA089-18	39	-55.9836	-4.308	Tapajós River
AMTRA090-18	39	-55.9836	-4.308	Tapajós River
AMTRA091-18	39	-55.9836	-4.308	Tapajós River
AMTRA092-18	48	-55.9836	-4.308	Tapajós River
AMTRA093-18	39	-55.9836	-4.308	Tapajós River
AMTRA094-18	39	-55.9836	-4.308	Tapajós River
AMTRA095-18	39	-55.9836	-4.308	Tapajós River
AMTRA096-18	39	-55.9836	-4.308	Tapajós River
AMTRA097-18	39	-55.9836	-4.308	Tapajós River
AMTRA098-18	39	-55.9836	-4.308	Tapajós River
AMTRA099-18	39	-55.9836	-4.308	Tapajós River
AMTRA100-18	39	-55.9836	-4.308	Tapajós River
AMTRA101-18	39	-55.9836	-4.308	Tapajós River
AMTRA102-18	51	-55.9836	-4.308	Tapajós River
AMTRA103-18	39	-55.9836	-4.308	Tapajós River
AMTRA119-19	52	-49.9999	0.449358	Marajó Island
AMTRA120-19	53	-49.9999	0.449358	Marajó Island
AMTRA121-19	52	-49.9999	0.449358	Marajó Island
AMTRA124-19	54	-49.9999	0.449358	Marajó Island
AMTRA134-19	35	-54.7553	-2.02707	Amazonas River and confluences
AMTRA136-19	34	-54.6113	-2.04295	Amazonas River and confluences
AMTRA140-19	34	-52.1994	-3.219075	Amazonas River and confluences
AMTRA141-19	34	-52.1994	-3.219075	Amazonas River and confluences
AMTRA142-19	34	-52.1994	-3.219075	Amazonas River and confluences
AMTRA143-19	38	-54.7865	-2.440650	Amazonas River and confluences
AMTRA144-19	38	-54.7865	-2.440650	Amazonas River and confluences
AMTRA145-19	38	-54.7865	-2.440650	Amazonas River and confluences
AMTRA146-19	33	-54.5357	-2.474483	Amazonas River and confluences
AMTRA147-19	35	-54.5357	-2.474483	Amazonas River and confluences
AMTRA148-19	33	-54.5357	-2.474483	Amazonas River and confluences
AMTRA149-19	55	-54.5357	-2.474483	Amazonas River and confluences
AMTRA150-19	35	-54.5357	-2.474483	Amazonas River and confluences
AMTRA151-19	34	-54.5357	-2.474483	Amazonas River and confluences
AMTRA156-19	56	-59.9081	-3.16306	Negro River
AMTRA157-19	34	-52.1994	-3.219075	Amazonas River and confluences
AMTRA164-19	57	-46.6408	-1.072222	Western Northeast Atlantic
AMTRA165-19	53	-46.7464	-1.067200	Western Northeast Atlantic
AMTRA168-19	57	-46.7464	-1.067200	Western Northeast Atlantic
AMTRA169-19	44	-49.9999	0.449358	Marajó Island
AMTRA170-19	44	-49.9999	0.449358	Marajó Island
AMTRA172-19	57	-46.7464	-1.067200	Western Northeast Atlantic
AMTRA173-19	53	-46.7464	-1.067200	Western Northeast Atlantic
AMTRA177-19	38	-54.7886	-2.48058	Tapajós River
AMTRA178-19	39	-55.1782	-2.80225	Tapajós River
AMTRA181-19	34	-54.3233	-2.43833	Amazonas River and confluences
AMTRA184-19	36	-59.3272	3.75306	Guiana Shield
AMTRA185-19	58	-69.5775	-10.9442	Amazonas River and confluences
AMTRA187-19	59	-52.6775	-3.82336	Amazonas River and confluences
AMTRA188-19	34	-52.2544	-1.73175	Amazonas River and confluences
AMTRA189-19	35	-52.2544	-1.73175	Amazonas River and confluences
AMTRA192-19	35	-59.3272	3.75306	Guiana Shield
AMTRA193-19	60	-51.9416	-2.88983	Amazonas River and confluences
AMTRA194-19	59	-52.3918	-3.56244	Amazonas River and confluences
AMTRA195-19	59	-52.3918	-3.56244	Amazonas River and confluences
AMTRA196-19	59	-52.3918	-3.56244	Amazonas River and confluences
AMTRA198-19	59	-51.8417	-3.59725	Amazonas River and confluences
AMTRA210-19	61	-46.8426	-4.39777	Western Northeast Atlantic
AMTRA211-19	62	-48.3761	-5.14981	Tocantins basin
AMTRA212-19	63	-44.9445	-2.51175	Western Northeast Atlantic
AMTRA213-19	64	-44.9445	-2.51175	Western Northeast Atlantic
AMTRA214-19	34	-54.7893	-2.44464	Amazonas River and confluences
AMTRA133-19	34	-54.3233	-2.438333	Amazonas River and confluences
AMTRA137-19	36	-54.7553	-2.02707	Amazonas River and confluences
AMTRA171-19	65	-49.9999	0.449358	Marajó Island
AMTRA174-19	57	-46.7464	-1.067200	Western Northeast Atlantic
AMTRA175-19	35	-53.4781	-1.814517	Amazonas River and confluences
AMTRA176-19	66	-54.924	-2.5375	Tapajós River
AMTRA182-19	52	-49.0168	-2.0792	Tocantins basin
